# Supplementary material for: Community-directed distributors—The “foot soldiers” in the fight to control and eliminate neglected tropical diseases
Source: PLoS Negl Trop Dis. 2021 Mar 4;15(3):e0009088. doi: 10.1371/journal.pntd.0009088 (PMC7932156; doi:10.1371/journal.pntd.0009088)
Supplement: S1 Data — (XLS) [file pntd.0009088.s001.xls]

## Sheet: Sheet1
Serial number	Name of country	Name of CDTI project	Calendar Year	Total population at risk	Number of persons treated	Therapeutic coverage (%)	Number of CDDs newly trained	Number of CDDs Re-trained	Total number of CDDs trained	Number of Male CDDs available	Number of Female CDDs available	Total number of CDDs available	Number of HWs newly trained	Number of HWs Re-trained	Total number of HWs trained	Sub-Region
SN	Country	Project	YearCal	PopTot	PopTrt	CovTherap	TrainCDDsNew	TrainCDDsRefr	TrainCDDsTotal	CDDsAvailableMales	CDDsAvailableFemales	CDDsAvailableTotal	TrainHWsNew	TrainHWsRefr	TrainHWsTotal	Sub-Region
1	Angola	Huila	2007	105095	43194	41.1	160		160			160	80		80	Central Africa
2	Angola	Huila	2008		0		640	360	1000			1000	35	33	68	Central Africa
3	Angola	Kuando Kubango	2007	33566	26480	78.8894	232	0	232			232	31	0	31	Central Africa
4	Angola	Kuando Kubango	2008		0			104	239			239	12	31	43	Central Africa
5	Angola	Lunda Norte	2007	118587	45520	38.3853			908			908				Central Africa
6	Angola	Lunda Norte	2008	284553	114676	40.3004	585	114	699			699	26	24	50	Central Africa
7	Angola	Lunda Sul	2004		0		405	0	405			405	168	0	168	Central Africa
8	Angola	Lunda Sul	2005	59388	32048	53.9638	515	25	540			540	0	168	168	Central Africa
9	Angola	Lunda Sul	2006	83269	34902	41.9148	724	405	1129			1129	108	0	108	Central Africa
10	Angola	Lunda Sul	2007	171319	108247	63.1845	43	313	356			356				Central Africa
11	Angola	Lunda Sul	2008	119353	106287	89.0526	16	390	406			406	29	46	75	Central Africa
12	Angola	Moxico	2007	248344	54652	22.0066	428	0	428			428	73	0	73	Central Africa
13	Angola	Moxico	2008	248344	61950	24.9452	265	428	693			693	29	45	74	Central Africa
14	Burundi	Bururi	2006	257642	158760	61.6204	1198	0	1198			1198	29	0	29	Central Africa
15	Burundi	Bururi	2007	280757	190572	67.8779	1274	1172	2446			2446	20	24	44	Central Africa
16	Burundi	Bururi	2008	298998	204038	68.2406	76	2315	2391			2391	37	39	76	Central Africa
17	Burundi	Cibitoke-Bubanza	2005	569952	164794	28.9137	1417	0	1417			1417	52	0	52	Central Africa
18	Burundi	Cibitoke-Bubanza	2006	656947	472274	71.8892	4821	1239	6060			6060	24	38	62	Central Africa
19	Burundi	Cibitoke-Bubanza	2007	722083	523907	72.555	0	5961	5961			5961	57	56	113	Central Africa
20	Burundi	Cibitoke-Bubanza	2008	752107	535136	71.1516	0	5671	5671			5671	29	92	121	Central Africa
21	Burundi	Rutana	2006	200281	125799	62.8113	992	0	992			992	28	0	28	Central Africa
22	Burundi	Rutana	2007	216691	145937	67.348	879	992	1871			1871	22	26	48	Central Africa
23	Burundi	Rutana	2008	231555	160390	69.2665	11	1825	1836			1836	25	13	38	Central Africa
24	Cameroon	Adamaoua 1	2004	286478	200891	70.1244	555	0	555			555	73	0	73	Central Africa
25	Cameroon	Adamaoua 1	2005	293666	214644	73.0912	78	555	633			633	0	38	38	Central Africa
26	Cameroon	Adamaoua 1	2006	340556	234212	68.7734	0	627	627			627	0	38	38	Central Africa
27	Cameroon	Adamaoua 1	2007	350432	244695	69.8267	48	593	641			641	14	38	52	Central Africa
28	Cameroon	Adamaoua 1	2008	463219	329536	71.1404	110	641	751			751	6	38	44	Central Africa
29	Cameroon	Adamaoua 2	2000	207278	72979	35.2083	351	54	405			405			0	Central Africa
30	Cameroon	Adamaoua 2	2003	278382	204456	73.4444	176	412	588			588	0	96	96	Central Africa
31	Cameroon	Adamaoua 2	2004	317696	221731	69.7935	176	412	588			588	35	0	35	Central Africa
32	Cameroon	Adamaoua 2	2005	326909	243135	74.3739	119	588	707			707	0	54	54	Central Africa
33	Cameroon	Adamaoua 2	2006	351609	253312	72.0437	0	621	621			621	0	34	34	Central Africa
34	Cameroon	Adamaoua 2	2007	361805	257991	71.3066	165	621	786			786	5	33	38	Central Africa
35	Cameroon	Adamaoua 2	2008	375725	282194	75.1065	87	786	873			873	8	33	41	Central Africa
36	Cameroon	Centre 1	2000	266896	118366	44.3491	275	900	1175			1175	15	68	83	Central Africa
37	Cameroon	Centre 1	2001	271967	123786	45.5151	283	875	1158			1158	33	95	128	Central Africa
38	Cameroon	Centre 1	2002	315284	206646	65.5428	190	845	1035			1035	41	112	153	Central Africa
39	Cameroon	Centre 1	2003	348066	239175	68.7154	437	480	917			917	61	135	196	Central Africa
40	Cameroon	Centre 1	2004	360020	258437	71.7841	380	696	1076			1076	49	72	121	Central Africa
41	Cameroon	Centre 1	2005	381645	272346	71.3611	434	651	1085			1085	57	95	152	Central Africa
42	Cameroon	Centre 1	2006	401664	302250	75.2495	248	1041	1289			1289	122	93	215	Central Africa
43	Cameroon	Centre 1	2007	413311	302405	73.1665	475	889	1364			1364	83	143	226	Central Africa
44	Cameroon	Centre 1	2008	421259	306809	72.8314	0	1012	1012			1012	26	78	104	Central Africa
45	Cameroon	Centre 2	2000	39950	13355	33.4293	21	380	401			401	14	20	34	Central Africa
46	Cameroon	Centre 2	2001	48103	14297	29.7216	31	282	313			313	20	25	45	Central Africa
47	Cameroon	Centre 2	2003	73064	48822	66.8209	72	183	255			255	12	26	38	Central Africa
48	Cameroon	Centre 2	2004	83337	62374	74.8455	110	155	265			265	17	16	33	Central Africa
49	Cameroon	Centre 2	2005	90595	69128	76.3044	131	196	327			327	4	48	52	Central Africa
50	Cameroon	Centre 2	2006	94830	71898	75.8178	12	263	275			275	39	32	71	Central Africa
51	Cameroon	Centre 2	2007	97251	77763	79.9611	125	150	275			275	33	35	68	Central Africa
52	Cameroon	Centre 2	2008	99647	80324	80.6085	0	314	314			314	2	27	29	Central Africa
53	Cameroon	Centre 3	1999	249623	109359	43.8097	299	900	1199			1199	163	0	163	Central Africa
54	Cameroon	Centre 3	2000	182349	71276	39.0877	176	602	778			778	12	73	85	Central Africa
55	Cameroon	Centre 3	2001	153254	71844	46.879	395	600	995			995	61	105	166	Central Africa
56	Cameroon	Centre 3	2002	199647	128194	64.2103	273	750	1023			1023	19	197	216	Central Africa
57	Cameroon	Centre 3	2003	220834	163286	73.9406	361	650	1011			1011	30	180	210	Central Africa
58	Cameroon	Centre 3	2004	237505	180365	75.9416	404	600	1004			1004	46	64	110	Central Africa
59	Cameroon	Centre 3	2005	243573	174956	71.829	390	584	974			974	32	145	177	Central Africa
60	Cameroon	Centre 3	2006	250393	220506	88.064	404	600	1004			1004	76	109	185	Central Africa
61	Cameroon	Centre 3	2007	271675	208166	76.6232	370	442	812			812	72	83	155	Central Africa
62	Cameroon	Centre 3	2008	286711	220641	76.9559	0	2117	2117			2117	0	101	101	Central Africa
63	Cameroon	Est	2005	87845	34832	39.6517	364	0	364			364	176	0	176	Central Africa
64	Cameroon	Est	2006	90376	56747	62.7899	419	364	783			783	17	33	50	Central Africa
65	Cameroon	Est	2007	97587	69183	70.8937	38	700	738			738	0	176	176	Central Africa
66	Cameroon	Est	2008	100745	73864	73.3178	0	681	681			681	37	50	87	Central Africa
67	Cameroon	Far North	2005	194152	142831	73.5666	2335	0	2335			2335	44	0	44	Central Africa
68	Cameroon	Far North	2006	203649	151200	74.2454	304	1050	1354			1354	6	41	47	Central Africa
69	Cameroon	Far North	2007	254766	191211	75.0536	478	766	1244			1244	6	39	45	Central Africa
70	Cameroon	Far North	2008	255179	193592	75.8652	142	957	1099			1099	12	27	39	Central Africa
71	Cameroon	Littoral I	2005		0		4		4			4	88	0	88	Central Africa
72	Cameroon	Littoral I	2006	402636	84965	21.1022	1340	0	1340			1340	16	34	50	Central Africa
73	Cameroon	Littoral I	2007	269949	166951	61.8454	1236	478	1714			1714	50	41	91	Central Africa
74	Cameroon	Littoral I	2008	283995	177761	62.593	512	935	1447			1447	34	80	114	Central Africa
75	Cameroon	Littoral II	1999	124636	46493	37.303	499	0	499			499	59	0	59	Central Africa
76	Cameroon	Littoral II	2002	102745	68514	66.6835	0	408	408			408	8	53	61	Central Africa
77	Cameroon	Littoral II	2003	118814	83211	70.0347	115	243	358			358	30	90	120	Central Africa
78	Cameroon	Littoral II	2004	125387	90839	72.4469	109	516	625			625	16	46	62	Central Africa
79	Cameroon	Littoral II	2005	128330	87466	68.1571	18	626	644			644	120	90	210	Central Africa
80	Cameroon	Littoral II	2006	129365	92598	71.5789	16	435	451			451	8	92	100	Central Africa
81	Cameroon	Littoral II	2007	135936	94392	69.4386	124	489	613			613	28	85	113	Central Africa
82	Cameroon	Littoral II	2008	145865	106530	73.0333	76	526	602			602	21	59	80	Central Africa
83	Cameroon	Northern Province	1999	223421	89358	39.9953	215	0	215			215	47	0	47	Central Africa
84	Cameroon	Northern Province	2005	439708	333089	75.7523	810	926	1736			1736			0	Central Africa
85	Cameroon	Northern Province	2006	479157	364664	76.1053	2862	808	3670			3670	0	55	55	Central Africa
86	Cameroon	Northern Province	2007	483463	369259	76.3779	1189	1207	2396			2396	13	61	74	Central Africa
87	Cameroon	Northern Province	2008	515640	384564	74.5799	272	2015	2287			2287	2	31	33	Central Africa
88	Cameroon	Northwest	2004	648665	430436	66.3572	2676	0	2676			2676	314	0	314	Central Africa
89	Cameroon	Northwest	2005	688857	472371	68.5732	601	1892	2493			2493	106	269	375	Central Africa
90	Cameroon	Northwest	2006	746849	527948	70.6901	453	2674	3127			3127	89	406	495	Central Africa
91	Cameroon	Northwest	2007	765044	543201	71.0026	2251	3139	5390			5390	131	408	539	Central Africa
92	Cameroon	Northwest	2008	779227	556651	71.4363	1087	3898	4985			4985	187	445	632	Central Africa
93	Cameroon	South Province	2005	253013	86043	34.0073	559	0	559			559	121	0	121	Central Africa
94	Cameroon	South Province	2006	260301	171688	65.9575	333	559	892			892	19	121	140	Central Africa
95	Cameroon	South Province	2007	260301	174956	67.213	425	892	1317			1317	9	201	210	Central Africa
96	Cameroon	South Province	2008	265768	190721	71.7622	395	1317	1712			1712	23	289	312	Central Africa
97	Cameroon	South West I	1999	382335	251778	65.8527	1348	0	1348			1348	219	0	219	Central Africa
98	Cameroon	South West I	2004	339187	240712	70.9673	137	899	1036			1036	9	180	189	Central Africa
99	Cameroon	South West I	2005	355432	268806	75.628	238	586	824			824	18	202	220	Central Africa
100	Cameroon	South West I	2006	363550	268499	73.8548	0	915	915			915	24	169	193	Central Africa
101	Cameroon	South West I	2007	360353	282604	78.4242	99	1096	1195			1195	0	221	221	Central Africa
102	Cameroon	South West I	2008	398190	301136	75.6262	144	971	1115			1115	10	27	37	Central Africa
103	Cameroon	South West II	2000		0		629	0	629			629	90	0	90	Central Africa
104	Cameroon	South West II	2003	183756	120671	65.6691	136	433	569			569	10	126	136	Central Africa
105	Cameroon	South West II	2004	207604	148716	71.6345	274	435	709			709	24	64	88	Central Africa
106	Cameroon	South West II	2005	213988	155911	72.8597	99	706	805			805	34	60	94	Central Africa
107	Cameroon	South West II	2006	231109	173521	75.0819	56	768	824			824	10	85	95	Central Africa
108	Cameroon	South West II	2007	237874	181304	76.2185	318	740	1058			1058	11	80	91	Central Africa
109	Cameroon	South West II	2008	238163	187899	78.8951	191	795	986			986	29	91	120	Central Africa
110	Cameroon	Western	2001	1219253	267534	21.9425	1992	0	1992			1992	759	0	759	Central Africa
111	Cameroon	Western	2004	1335035	1047431	78.4572	2808	1303	4111			4111	65	482	547	Central Africa
112	Cameroon	Western	2005	1327303	1058284	79.7319	6169	3226	9395			9395	157	389	546	Central Africa
113	Cameroon	Western	2006	1452774	1174268	80.8294	3818	3670	7488			7488	0	623	623	Central Africa
114	Cameroon	Western	2007	1590742	1263400	79.4221	6064	5006	11070			11070	2	544	546	Central Africa
115	Cameroon	Western	2008	1603045	1255251	78.3042	3472	4497	7969			7969	140	672	812	Central Africa
116	CAR	RCA TIDC	1999	1254376	934158	74.4719	4453	0	4453				430	0	430	Central Africa
117	CAR	RCA TIDC	2000	1415264	1076292	76.0489	516	4498	5014				53	398	451	Central Africa
118	CAR	RCA TIDC	2001	1454891	778989	53.5428	361	4233	4594				27	424	451	Central Africa
119	CAR	RCA TIDC	2002	1151864	714365	62.0182	785	3897	4682				37	451	488	Central Africa
120	CAR	RCA TIDC	2003	1190287	901423	75.7316	1222	3460	4682				0	0	0	Central Africa
121	CAR	RCA TIDC	2004	1293148	913491	70.6409	1327	3508	4835				0	0	0	Central Africa
122	CAR	RCA TIDC	2005	1150435	966364	83.9999	1124	3301	4425				3	25	28	Central Africa
123	CAR	RCA TIDC	2006	1312977	763715	58.1667	1926	2075	4001				352	0	352	Central Africa
124	CAR	RCA TIDC	2007	1341141	724791	54.0429		3407	3407					467	467	Central Africa
125	CAR	RCA TIDC	2008	1369909	870516	63.5455		3763	3763						467	Central Africa
126	Chad	Tchad TIDC	1998	1307737	523117	40.0017	539	0	539			539	5	47	52	Central Africa
127	Chad	Tchad TIDC	1999	1341269	591251	44.0815	2053	521	2574			2574	27	52	79	Central Africa
128	Chad	Tchad TIDC	2000	1374800	565819	41.1565	337	2209	2546			2546	29	149	178	Central Africa
129	Chad	Tchad TIDC	2001	1409171	999546	70.9315	135	2746	2881			2881	21	174	195	Central Africa
130	Chad	Tchad TIDC	2002	1444400	992542	68.7166	23	2858	2881			2881	18	183	201	Central Africa
131	Chad	Tchad TIDC	2003	1480510	993698	67.1186	49	2832	2881			2881	15	186	201	Central Africa
132	Chad	Tchad TIDC	2004	1560863	1032270	66.1346	625	173	798			798	6	8	14	Central Africa
133	Chad	Tchad TIDC	2005	1607131	1065249	66.2826	422	0	422			422	42	19	61	Central Africa
134	Chad	Tchad TIDC	2006	1646902	1203116	73.0533	5116	1705	6821			6821	159	80	239	Central Africa
135	Chad	Tchad TIDC	2007	1699561	1389921	81.7812	2315	417	2732			2732	68	133	201	Central Africa
136	Chad	Tchad TIDC	2008	1757804	1421448	80.865	2679	1632	4311			4311	114	158	272	Central Africa
137	Congo	Congo 1	2001	578812	228220	39.429	1123	0	1123			1123	113	0	113	Central Africa
138	Congo	Congo 1	2002	583480	195950	33.583	686	738	1424			1424	58	0	58	Central Africa
139	Congo	Congo 1	2003	569652	353281	62.017	763	1292	2055			2055	34	89	123	Central Africa
140	Congo	Congo 1	2004	570606	380339	66.6553	615	1291	1906			1906	114	121	235	Central Africa
141	Congo	Congo 1	2005	576962	402762	69.8074	505	1476	1981			1981	55	154	209	Central Africa
142	Congo	Congo 1	2006	587901	412067	70.0912	499	1310	1809			1809	32	145	177	Central Africa
143	Congo	Congo 1	2007	603359	443524	73.5091	411	1406	1817			1817	61	113	174	Central Africa
144	Congo	Congo 1	2008	636979	472566	74.1886	201	1514	1715			1715	17	141	158	Central Africa
145	Congo	Congo Extension	2004	4812	2963	61.5752	32	0	32			32	2	0	2	Central Africa
146	Congo	Congo Extension	2005	5230	3269	62.5048	10	31	41			41	1	2	3	Central Africa
147	Congo	Congo Extension	2006	6033	4896	81.1537	4	41	45			45	1	2	3	Central Africa
148	Congo	Congo Extension	2007	6566	5647	86.0037	5	43	48			48	1	2	3	Central Africa
149	Congo	Congo Extension	2008	7245	6126	84.5549	8	43	51			51	1	4	5	Central Africa
150	DRC	Bandundu	2003	1103117	130445	11.8251	1094	0	1094			1094	100	0	100	Central Africa
151	DRC	Bandundu	2004	1137290	417248	36.6879	2096	1094	3190			3190	322	43	365	Central Africa
152	DRC	Bandundu	2005	1172464	738652	63	1621	2314	3935			3935	120	267	387	Central Africa
153	DRC	Bandundu	2006	1201087	792717	66	700	4806	5506			5506	68	368	436	Central Africa
154	DRC	Bandundu	2008	1242307	926380	74.5693	1090	4416	5506			5506	74	419	493	Central Africa
155	DRC	Bas - Congo	2004	2169550	466246	21.4904	5934	0	5934			5934	219	0	219	Central Africa
156	DRC	Bas - Congo	2006	625359	355343	56.8222	1490	2588	4078			4078	166	238	404	Central Africa
157	DRC	Bas - Congo	2008	857948	520288	60.6433	1639	3154	4793			4793	130	541	671	Central Africa
158	DRC	Butembo-Beni	2008	1385038	129971	9.38393	600	0	600			600	26	0	26	Central Africa
159	DRC	Equateur-Kiri	2004		0		621	0	621			621	189	0	189	Central Africa
160	DRC	Equateur-Kiri	2006	971561	196361	20.2109	1662	0	1662			1662	215	61	276	Central Africa
161	DRC	Equateur-Kiri	2007	1122416	299044	26.6429	992	1499	2491			2491	1	191	192	Central Africa
162	DRC	Equateur-Kiri	2008	1051730	541041	51.443	941	2554	3495			3495	26	0	26	Central Africa
163	DRC	Ituri Nord	2008	937608	267429	28.5225	2759	0	2759			2759	141	86	227	Central Africa
164	DRC	Kasai	2001	4074183	606420	14.8845	3431	0	3431			3431	268	0	268	Central Africa
165	DRC	Kasai	2002	4196409	1409935	33.5986	3765	3431	7196			7196	557	268	825	Central Africa
166	DRC	Kasai	2003	4322301	2956886	68.41	4160	7857	12017			12017	454	453	907	Central Africa
167	DRC	Kasai	2004	4868917	3342955	68.6591	1847	8271	10118			10118	277	918	1195	Central Africa
168	DRC	Kasai	2005	5160191	3676459	71.2466	5160	9201	14361			14361	431	1235	1666	Central Africa
169	DRC	Kasai	2006	6644101	4537865	68.2992	2808	14662	17470			17470	341	1632	1973	Central Africa
170	DRC	Kasai	2007	8192166	5127102	62.5854	4454	11787	16241			16241	430	853	1283	Central Africa
171	DRC	Kasai	2008	9301987	1973398	21.2148	2485	16769	19254			19254	130	1208	1338	Central Africa
172	DRC	Kasongo	2007	929985	99647	10.7149	1865	0	1865			1865	36	0	36	Central Africa
173	DRC	Kasongo	2008	983395	507665	51.6237	3156	0	3156			3156	136	0	136	Central Africa
174	DRC	Katanga Nord	2004		0		44	0	44			44	38	0	38	Central Africa
175	DRC	Katanga Nord	2006	467956	167533	35.801	1522	0	1522			1522	27	38	65	Central Africa
176	DRC	Katanga Nord	2007	508181	189653	37.32	1284	1774	3058			3058	38	43	81	Central Africa
177	DRC	Katanga Nord	2008	451691	298106	65.9978	2224	1735	3959			3959	49	62	111	Central Africa
178	DRC	Katanga Sud	2004		0		254	0	254			254		0	0	Central Africa
179	DRC	Katanga Sud	2006	482157	188047	39.0012	1248	0	1248			1248	124	0	124	Central Africa
180	DRC	Katanga Sud	2007	498550	201635	40.4443	1118	0	1118			1118	0	68	68	Central Africa
181	DRC	Katanga Sud	2008	480169	271672	56.5784	434	1420	1854			1854	15	178	193	Central Africa
182	DRC	Lualaba	2006	147557	106925	72.4635	732	0	732			732	57	0	57	Central Africa
183	DRC	Lualaba	2007	139280	104396	74.954	138	513	651			651	14	38	52	Central Africa
184	DRC	Lubutu	2008	327688	77872	23.7641	1400		1400			1400	40	0	40	Central Africa
185	DRC	Masisi-Walikale	2008		0		1050	0	1050			1050	80	0	80	Central Africa
186	DRC	Mongala	2004		0		90	0	90			90	62	0	62	Central Africa
187	DRC	Mongala	2006	1754872	91798	5.23104	5629	0	5629			5629	58	62	120	Central Africa
188	DRC	Mongala	2007	957328	322984	33.7381	3197	0	3197			3197	58	0	58	Central Africa
189	DRC	Mongala	2008	986048	608081	61.6685	0	5877	5877			5877	0	219	219	Central Africa
190	DRC	Rutshuru-Goma	2006	469919	193522	41.182	600	0	600			600	56	0	56	Central Africa
191	DRC	Rutshuru-Goma	2007	490578	224485	45.7593	243	555	798			798	69	0	69	Central Africa
192	DRC	Sankuru	2003	1267967	349549	27.5677	1986	0	1986			1986	176	0	176	Central Africa
193	DRC	Sankuru	2004	778845	92213	11.8397	449	0	449			449	26	20	46	Central Africa
194	DRC	Sankuru	2005	778848	461680	59.2773	2716	0	2716			2716	95	143	238	Central Africa
195	DRC	Sankuru	2006	807710	395421	48.9558	6304	0	6304			6304	52	199	251	Central Africa
196	DRC	Sankuru	2007	819621	582190	71.0316	9020	0	9020			9020	107	221	328	Central Africa
197	DRC	Sankuru	2008	894172	670198	74.9518		7877	7877			7877	56	265	321	Central Africa
198	DRC	Sankuru	2013	1060791	863118	81.3655	2566	4547	7113	0	0	7113	255	516	771	Central Africa
199	DRC	Tshopo	2003	1685688	218495	12.9618	1582	0	1582			1582	102	0	102	Central Africa
200	DRC	Tshopo	2006	1222441	191585	15.6723	3606	357	3963			3963	175	39	214	Central Africa
201	DRC	Tshopo	2007	1222441	449471	36.7683	5066	2722	7788			7788	267	17	284	Central Africa
202	DRC	Tshopo	2008	1462151	707561	48.3918	1408	6525	7933			7933	73	798	871	Central Africa
203	DRC	Tshuapa	2004		0		118	0	118			118	112	0	112	Central Africa
204	DRC	Tshuapa	2006	1091174	42740	3.91688	877	0	877			877	113	87	200	Central Africa
205	DRC	Tshuapa	2007	1370097	119634	8.73179	792	193	985			985	36	37	73	Central Africa
206	DRC	Tshuapa	2008	1172107	434732	37.0898	1933	213	2146			2146	42	174	216	Central Africa
207	DRC	Ubangi Nord	2004		0		60	0	60			60	214	0	214	Central Africa
208	DRC	Ubangi Nord	2006	620756	143062	23.0464	2630	0	2630			2630	151	0	151	Central Africa
209	DRC	Ubangi Nord	2007	644217	222734	34.5744	4589	0	4589			4589	123	0	123	Central Africa
210	DRC	Ubangi Nord	2008	680929	226730	33.2972	4	3562	3566			3566	32	163	195	Central Africa
211	DRC	Ubangi Sud	2004		0		45	0	45			45	8	0	8	Central Africa
212	DRC	Ubangi Sud	2006	1009661	98908	9.79616	5131	0	5131			5131	175	40	215	Central Africa
213	DRC	Ubangi Sud	2007	1027819	204797	19.9254	301	3765	4066			4066	21	166	187	Central Africa
214	DRC	Ubangi Sud	2008	1053079	480972	45.6729	3194	5501	8695			8695	63	136	199	Central Africa
215	DRC	Uélés	2002	1486204	220409	14.8303	1080	0	1080			1080	149	0	149	Central Africa
216	DRC	Uélés	2003	1508836	461660	30.5971	1379	1080	2459			2459	237	149	386	Central Africa
217	DRC	Uélés	2004	1241492	733108	59.0506	1425	2011	3436			3436	155	163	318	Central Africa
218	DRC	Uélés	2006	1076983	808491	75.07	4565	3337	7902			7902	151	282	433	Central Africa
219	DRC	Uélés	2007	1089211	814310	74.7615	4741	3161	7902			7902	142	282	424	Central Africa
220	DRC	Uélés	2008	942257	763124	80.9889	3064	4144	6425			6425	363	320	683	Central Africa
221	Eq. Guinea	Bioko TIDC	1999	63115	1236	1.95833	40	0	40			40	0	0	12	Central Africa
222	Eq. Guinea	Bioko TIDC	2000	64601	7882	12.201	115	25	140			140	0	12	12	Central Africa
223	Eq. Guinea	Bioko TIDC	2001	66122	10797	16.3289	16	124	140			140	0	12	12	Central Africa
224	Eq. Guinea	Bioko TIDC	2002	67679	10874	16.067	54	140	194			194	0	12	12	Central Africa
225	Eq. Guinea	Bioko TIDC	2004	70903	48551	68.4752	40	194	234			234	6	12	18	Central Africa
226	Eq. Guinea	Bioko TIDC	2007	70207	50064	71.3091	20	367	387			387			16	Central Africa
227	Eq. Guinea	Bioko TIDC	2008	70207	9294	13.238	16	125	141			141	3	17	20	Central Africa
228	Ethiopia	Bench Maji	2003	481386	203316	42.2355	1371	0	1371			1371	146	0	146	East Africa
229	Ethiopia	Bench Maji	2004	495346	308165	62.2121	730	1200	1930			1930	40	68	108	East Africa
230	Ethiopia	Bench Maji	2005	549681	457828	83.2898	747	2043	2790			2790	58	116	174	East Africa
231	Ethiopia	Bench Maji	2006	555293	403744	72.7083	257	2059	2316			2316	90	112	202	East Africa
232	Ethiopia	Bench Maji	2007	593101	417714	70.4288	381	1566	1947			1947	39	146	185	East Africa
233	Ethiopia	Bench Maji	2008	632035	460334	72.8336	601	2504	3105			3105	35	125	160	East Africa
234	Ethiopia	East Wollega	2004	745018	292498	39.2605	4257	0	4257			4257	275	0	275	East Africa
235	Ethiopia	East Wollega	2006	855186	479066	56.0189	2674	4257	6931			6931	37	145	182	East Africa
236	Ethiopia	East Wollega	2007	735111	522364	71.0592	1270	6931	8201			8201	149	182	331	East Africa
237	Ethiopia	East Wollega	2008	782236	574116	73.3942	499	7979	8478			8478	139	368	507	East Africa
238	Ethiopia	Gambella	2004	80656	63069	78.1951	1680	0	1680			1680	46	0	46	East Africa
239	Ethiopia	Gambella	2006	85765	60654	70.7212	34	448	482			482	24	64	88	East Africa
240	Ethiopia	Gambella	2007	87721	77901	88.8054	568	482	1050			1050	24	64	88	East Africa
241	Ethiopia	Gambella	2008	92786	66652	71.8341	78	862	940			940	3	58	61	East Africa
242	Ethiopia	Illubabor	2004	675642	523171	77.4332	8021	0	8021			8021	113	0	113	East Africa
243	Ethiopia	Illubabor	2005	617065	462241	74.9096	922	7566	8488			8488	41	91	132	East Africa
244	Ethiopia	Illubabor	2006	624554	479509	76.7762	437	7713	8150			8150	41	146	187	East Africa
245	Ethiopia	Illubabor	2007	651399	528754	81.1721	1316	7511	8827			8827	160	130	290	East Africa
246	Ethiopia	Illubabor	2008	692309	556106	80.3263	900	8302	9202			9202	115	227	342	East Africa
247	Ethiopia	Jimma	2004	748082	585114	78.2152	7247	0	7247			7247	85	0	85	East Africa
248	Ethiopia	Jimma	2005	770030	640187	83.1379	3943	6033	9976			9976	27	33	60	East Africa
249	Ethiopia	Jimma	2006	800927	571039	71.2973	898	9976	10874			10874	62	44	106	East Africa
250	Ethiopia	Jimma	2007	848678	704113	82.9659	842	8648	9490			9490	128	89	217	East Africa
251	Ethiopia	Jimma	2008	884169	735879	83.2283	77	9415	9492			9492	75	184	259	East Africa
252	Ethiopia	Kafa-Shekka CDTI	2001	902687	233309	25.8461	934	0	934			934	135	0	135	East Africa
253	Ethiopia	Kafa-Shekka CDTI	2002	928691	516217	55.5854	2424	0	2424			2424	203	0	203	East Africa
254	Ethiopia	Kafa-Shekka CDTI	2003	955443	718241	75.1736	1038	2468	3506			3506	233	67	300	East Africa
255	Ethiopia	Kafa-Shekka CDTI	2004	981198	768642	78.3371	2967	3508	6475			6475	17	269	286	East Africa
256	Ethiopia	Kafa-Shekka CDTI	2005	1020679	787766	77.1806	2160	5822	7982			7982	84	327	411	East Africa
257	Ethiopia	Kafa-Shekka CDTI	2006	1051769	778188	73.9885	2297	4830	7127			7127	106	283	389	East Africa
258	Ethiopia	Kafa-Shekka CDTI	2007	1075607	843373	78.409	863	5996	6859			6859	159	352	511	East Africa
259	Ethiopia	Kafa-Shekka CDTI	2008	1143748	853351	74.6101	454	6827	7281			7281	54	199	253	East Africa
260	Ethiopia	Metekel	2004	120234	65914	54.8214	840	0	840			840	113	0	113	East Africa
261	Ethiopia	Metekel	2006	118421	79113	66.8066	244	677	921			921	29	43	72	East Africa
262	Ethiopia	Metekel	2007	140182	99660	71.0933	165	699	864			864	23	83	106	East Africa
263	Ethiopia	Metekel	2008	142056	100149	70.4997	327	719	1046			1046	24	52	76	East Africa
264	Ethiopia	North Gondar	2003	126806	101445	80.0002	732	0	732			732	47	0	47	East Africa
265	Ethiopia	North Gondar	2004	235712	180054	76.3873	1125	713	1838			1838	116	4	120	East Africa
266	Ethiopia	North Gondar	2005	234054	183945	78.5908	1817	1573	3390			3390	79	54	133	East Africa
267	Ethiopia	North Gondar	2006	249345	182329	73.1232	825	2604	3429			3429	75	91	166	East Africa
268	Ethiopia	North Gondar	2007	302604	211953	70.043	347	3277	3624			3624	38	147	185	East Africa
269	Ethiopia	North Gondar	2008	282046	210604	74.6701	1290	2930	4220			4220	187	632	819	East Africa
270	Ethiopia	West Wollega	2004	798792	174069	21.7915	2691	0	2691			2691	84	0	84	East Africa
271	Ethiopia	West Wollega	2006	835959	632040	75.6066	8507	2691	11198			11198	135	55	190	East Africa
272	Ethiopia	West Wollega	2007	907464	729706	80.4116	780	10166	10946			10946	179	183	362	East Africa
273	Ethiopia	West Wollega	2008	949394	758183	79.8597	1545	10179	11724			11724	195	379	574	East Africa
274	Ghana	Ghana	2009	718985	544959	75.7956	656	9474	10130				163	2040	2203	West Africa
275	Ghana	Ghana	2010	2134563	1491516	69.8745	502	7807	8309				126	804	930	West Africa
276	Guinea	Guinée-Conakry	2011	3117244	2517391	80.7569	0	14074	14074				17	38	55	West Africa
277	Liberia	Lofa, Bong, Nimba	2000	2083435	497662	23.8866			1831			1831			79	West Africa
278	Liberia	Lofa, Bong, Nimba	2001	2148021	900000	41.899			5738			5738			104	West Africa
279	Liberia	Lofa, Bong, Nimba	2002	2214610	900000	40.6392			6925			6925			104	West Africa
280	Liberia	Lofa, Bong, Nimba	2004	2277053	216550	9.5101	489	67	556			556	17	2	19	West Africa
281	Liberia	Lofa, Bong, Nimba	2005	3982551	678178	17.0287	1126	1126	2252			2252				West Africa
282	Liberia	Lofa, Bong, Nimba	2006	4039098	905449	22.4171	997	4826	5823			5823	189	104	293	West Africa
283	Liberia	Lofa, Bong, Nimba	2007	4096448	1486041	36.2763	473	8057	8530			8530	39	100	139	West Africa
284	Liberia	Lofa, Bong, Nimba	2008	4154613	2611237	62.8515	1393	3357	4750			4750	133	262	395	West Africa
285	Liberia	Southeastern	2006	465496	303007	65.0934	1225	1770	2995			2995	8	144	152	West Africa
286	Liberia	Southeastern	2007	465722	304562	65.3957	1558	1443	3001			3001	16	58	74	West Africa
287	Liberia	Southeastern	2008	380975	310972	81.6253	709	3024	3733			3733	22	95	117	West Africa
288	Liberia	Southwestern	2006	932479	308130	33.0442	2012	2500	4512			4512	97	165	262	West Africa
289	Liberia	Southwestern	2007	945719	651558	68.8955	1097	4359	5456			5456	37	67	104	West Africa
290	Liberia	Southwestern	2008	936295	663798	70.8962	945	918	1863			1863	76	153	229	West Africa
291	Malawi	Malawi Extension	2000	839888	34892	4.15436	452	0	452			452	431	0	431	East Africa
292	Malawi	Malawi Extension	2003	969877	153580	15.835	0	1456	1456			1456	89	32	121	East Africa
293	Malawi	Malawi Extension	2004	991694	604779	60.9844	2049	1971	4020			4020	336	488	824	East Africa
294	Malawi	Malawi Extension	2005	1014002	725132	71.5119	1500	2875	4375			4375	239	720	959	East Africa
295	Malawi	Malawi Extension	2006	1058406	874025	82.5794	1466	2909	4375			4375	239	790	1029	East Africa
296	Malawi	Malawi Extension	2007	1064938	880393	82.6708	831	4989	5820			5820	214	796	1010	East Africa
297	Malawi	Malawi Extension	2008	1092282	897981	82.2115	639	8480	9119			9119	498	1260	1758	East Africa
298	Malawi	Thyolo, Mwanza	1997	511948	81399	15.8999	127	0	127				141	0	141	East Africa
299	Malawi	Thyolo, Mwanza	1998	522396	185947	35.595	1075	0	1075				0	475	475	East Africa
300	Malawi	Thyolo, Mwanza	1999	533057	228014	42.7748	792	446	1238				8	197	205	East Africa
301	Malawi	Thyolo, Mwanza	2000	543936	258428	47.5107	56	1391	1447			1447	95	260	355	East Africa
302	Malawi	Thyolo, Mwanza	2001	553621	215255	38.8813			2166			2166			172	East Africa
303	Malawi	Thyolo, Mwanza	2002	566364	270671	47.791			2640			2640			478	East Africa
304	Malawi	Thyolo, Mwanza	2003	689891	323523	46.8948	1073	111	1184			1184	5	167	172	East Africa
305	Malawi	Thyolo, Mwanza	2004	705410	490751	69.5696	1007	0	1007			1007	101	0	101	East Africa
306	Malawi	Thyolo, Mwanza	2006	737503	615466	83.4527	1200	480	1680			1680	238	438	676	East Africa
307	Malawi	Thyolo, Mwanza	2007	800535	666040	83.1994	618	779	1397			1397	58	544	602	East Africa
308	Malawi	Thyolo, Mwanza	2008	843847	699678	82.9153	20	1354	1374			1374	161	729	890	East Africa
309	Mali	Mali	2011	4794164	3925970	81.8906	148	9029	9177			9177	146	407	553	West Africa
310	Nigeria	Adamawa	1999	948999	565615	59.6012			2258							West Africa
311	Nigeria	Adamawa	2000	975333	726115	74.4479	2068	0	2068						276	West Africa
312	Nigeria	Adamawa	2001	1002398	776813	77.4955			2068						342	West Africa
313	Nigeria	Adamawa	2002	1030214	835625	81.1118			2452						466	West Africa
314	Nigeria	Adamawa	2003	1131784	891306	78.7523		2416	2416				27	306	333	West Africa
315	Nigeria	Adamawa	2004	1154882	964960	83.5549	275	2432	2707				239	333	572	West Africa
316	Nigeria	Adamawa	2005	1178451	968948	82.2222	36	2432	2468				404	443	847	West Africa
317	Nigeria	Adamawa	2012	1904543	1479872	77.7022	1254	8351	9605				214	1281	1495	West Africa
318	Nigeria	Adamawa	2013	2026243	1472075	72.6505	1728	3997	5725				177	622	799	West Africa
319	Nigeria	Akwa Ibom	2004	23469	9319	39.7077	5	30	35				2	75	77	West Africa
320	Nigeria	Akwa Ibom	2005	23948	7780	32.4871	162	631	793				21	52	73	West Africa
321	Nigeria	Akwa Ibom	2006	24437	15554	63.6494	7	39	46				0	23	23	West Africa
322	Nigeria	Bauchi	2000	400000	323893	80.9732			957						76	West Africa
323	Nigeria	Bauchi	2001	500000	333128	66.6256			800						200	West Africa
324	Nigeria	Bauchi	2002	609911	519193	85.126			540						39	West Africa
325	Nigeria	Bauchi	2003	877806	510073	58.1077		1300	1300				0	579	579	West Africa
326	Nigeria	Bauchi	2004	895720	597001	66.6504	540	1273	1813				525	580	1105	West Africa
327	Nigeria	Bauchi	2005	914000	656924	71.8735	216	1284	1500				130	232	362	West Africa
328	Nigeria	Bauchi	2006	1129290	620138	54.914	1162	1636	2798				155	181	336	West Africa
329	Nigeria	Bauchi	2007	1042136	755277	72.4739	2000	2555	4555				261	295	556	West Africa
330	Nigeria	Benue	2000	1025698	595048	58.014			2226						72	West Africa
331	Nigeria	Benue	2001	1243525	696460	56.0069			2451						540	West Africa
332	Nigeria	Benue	2003	2840479	1022048	35.9815		1936	1936							West Africa
333	Nigeria	Benue	2004	2898448	978179	33.7484	2314	1816	4130				322	368	690	West Africa
334	Nigeria	Benue	2005	2953301	1344366	45.5208	2312	1816	4128				355	392	747	West Africa
335	Nigeria	Benue	2006	3029027	1756311	57.9827	538	2599	3137				471	468	939	West Africa
336	Nigeria	Benue	2007	3106694	2554309	82.2195	1534	2498	4032				1056	512	1568	West Africa
337	Nigeria	Benue	2008	3186353	2219465	69.6553	3299	3256	6555				462	525	987	West Africa
338	Nigeria	Borno	1999	507203	466667	92.0079			938							West Africa
339	Nigeria	Borno	2000	516454	417734	80.885	1096	0	1096						172	West Africa
340	Nigeria	Borno	2001	669655	545308	81.4312			1517						253	West Africa
341	Nigeria	Borno	2002	774047	589183	76.1172			1569						191	West Africa
342	Nigeria	Borno	2003	850047	536290	63.0895	10	1507	1517				12	230	242	West Africa
343	Nigeria	Borno	2004	867048	588504	67.8744	4	1517	1521				178	242	420	West Africa
344	Nigeria	Borno	2005	884389	645488	72.9869	99	1628	1727				0	281	281	West Africa
345	Nigeria	Borno	2006	891460	740607	83.078	143	1688	1831				275	216	491	West Africa
346	Nigeria	Borno	2007	1221229	836998	68.5374	369	2058	2427				292	490	782	West Africa
347	Nigeria	Borno	2008	992787	846178	85.2326	464	2044	2508				329	492	821	West Africa
348	Nigeria	Borno	2013	1571404	1233878	78.5207	628	3687	4315				120	2410	2530	West Africa
349	Nigeria	Cross River	1999	951914	631016	66.2892			7082							West Africa
350	Nigeria	Cross River	2000	952608	649010	68.1298	2692	0	2692						744	West Africa
351	Nigeria	Cross River	2001	978328	700695	71.6217			2531						980	West Africa
352	Nigeria	Cross River	2002	1004743	732941	72.9481			1604						707	West Africa
353	Nigeria	Cross River	2004	988719	723695	73.1952	270	0	270				0	0	0	West Africa
354	Nigeria	Cross River	2005	1008897	832314	82.4974	170	600	770				0	164	164	West Africa
355	Nigeria	Cross River	2006	1040759	803103	77.1651	5	2416	2421				19	77	96	West Africa
356	Nigeria	Cross River	2007	1096424	880623	80.3177	3034	2130	5164				1066	164	1230	West Africa
357	Nigeria	Cross River	2008	1096474	876015	79.8938	453	0	453				0	250	250	West Africa
358	Nigeria	Edo, Delta	1999	1079799	920658	85.262			2328							West Africa
359	Nigeria	Edo, Delta	2000	1284976	977424	76.0655	2109	0	2109						490	West Africa
360	Nigeria	Edo, Delta	2001	1327446	1003997	75.6337			2121						454	West Africa
361	Nigeria	Edo, Delta	2002	1375536	1019735	74.1336			1925						430	West Africa
362	Nigeria	Edo, Delta	2003	1347289	947988	70.3626	399	1806	2205				2	418	420	West Africa
363	Nigeria	Edo, Delta	2004	1374785	970109	70.5644	0	1670	1670				0	471	471	West Africa
364	Nigeria	Edo, Delta	2005	1409155	1192730	84.6415	458	55	513				38	375	413	West Africa
365	Nigeria	Edo, Delta	2006	1444383	1005811	69.636	415	773	1188				147	243	390	West Africa
366	Nigeria	Edo, Delta	2013	2069407	1675256	80.9534	2625	6097	8722				997	1861	2858	West Africa
367	Nigeria	Ekiti	2000	530685	498127	93.8649			2303						791	West Africa
368	Nigeria	Ekiti	2001	669583	499305	74.5695			1508						300	West Africa
369	Nigeria	Ekiti	2002	737497	545900	74.0206			1523						313	West Africa
370	Nigeria	Ekiti	2004	865847	647254	74.7539	373	2293	2666				48	608	656	West Africa
371	Nigeria	Ekiti	2005	939114	705509	75.125	5	932	937				51	324	375	West Africa
372	Nigeria	Ekiti	2006	1031720	776973	75.3085	276	1245	1521				167	328	495	West Africa
373	Nigeria	Ekiti	2007	1070681	805578	75.2398	1083	1594	2677				363	527	890	West Africa
374	Nigeria	Ekiti	2008	1100247	808654	73.4975	1123	2677	3800				650	890	1540	West Africa
375	Nigeria	Enugu, Anambra, Ebony	2000	2884894	1800505	62.4115			6922						1449	West Africa
376	Nigeria	Enugu, Anambra, Ebony	2001	2962786	1792344	60.4952			7339						1358	West Africa
377	Nigeria	Enugu, Anambra, Ebony	2002	3042781	1922707	63.1891			8105						1312	West Africa
378	Nigeria	Enugu, Anambra, Ebony	2003	2162464	1807322	83.577		7299	7299				7	1309	1316	West Africa
379	Nigeria	Enugu, Anambra, Ebony	2004	2206595	1854236	84.0316	1802	5338	7140				43	193	236	West Africa
380	Nigeria	Enugu, Anambra, Ebony	2005	2251628	1913923	85.0017	2125	5863	7988				221	1009	1230	West Africa
381	Nigeria	Enugu, Anambra, Ebony	2007	2364303	1601958	67.756	2800	4082	6882				180	1100	1280	West Africa
382	Nigeria	Enugu, Anambra, Ebony	2008	2413525	1931565	80.0309	9264	12648	21912				322	1582	1904	West Africa
383	Nigeria	Enugu, Anambra, Ebony	2013	1809859	1463035	80.837	771	19248	20019				297	5949	6246	West Africa
384	Nigeria	FCT	1998	201562	162709	80.724	300	0	300							West Africa
385	Nigeria	FCT	1999	242607	190280	78.4314	488	0	488							West Africa
386	Nigeria	FCT	2000	249339	196783	78.9219	600	0	600						70	West Africa
387	Nigeria	FCT	2001	256258	215149	83.958			609						184	West Africa
388	Nigeria	FCT	2002	263177	234895	89.2536			620						187	West Africa
389	Nigeria	FCT	2003	285255	245137	85.9361	0	620	620				0	151	151	West Africa
390	Nigeria	FCT	2004	292510	254869	87.1317	62	558	620				0	189	189	West Africa
391	Nigeria	FCT	2005	297491	261728	87.9785	120	600	720				0	159	159	West Africa
392	Nigeria	FCT	2008	371422	339458	91.3942	80	640	720				17	157	174	West Africa
393	Nigeria	Gombe	2000	856086	450440	52.6162	938	0	938						247	West Africa
394	Nigeria	Gombe	2001	879842	515823	58.6268			763						248	West Africa
395	Nigeria	Gombe	2002	904257	570548	63.0958			1333						47	West Africa
396	Nigeria	Gombe	2003	1242618	787288	63.3572		1590	1590				0	531	531	West Africa
397	Nigeria	Gombe	2006	1384864	1085776	78.4031	1310	100	1410				246	88	334	West Africa
398	Nigeria	Imo, Abia	1999	1463618	1086013	74.2006	1940	0	1940							West Africa
399	Nigeria	Imo, Abia	2000	1504232	1039742	69.1211	1910	1940	3850						753	West Africa
400	Nigeria	Imo, Abia	2001	1545973	1128653	73.006			3775						609	West Africa
401	Nigeria	Imo, Abia	2002	1588873	1163184	73.2081			3997						694	West Africa
402	Nigeria	Imo, Abia	2003	1728672	857868	49.6258		4861	4861				0	838	838	West Africa
403	Nigeria	Imo, Abia	2004	1763245	583540	33.0947	1047	308	1355				89	136	225	West Africa
404	Nigeria	Imo, Abia	2005	1798510	533729	29.6762	596	0	596				0	57	57	West Africa
405	Nigeria	Imo, Abia	2013	1399955	1099899	78.5667	1270	11277	8578				338	1837	2174	West Africa
406	Nigeria	Jigawa	1999	147348	72162	48.9739			237							West Africa
407	Nigeria	Jigawa	2000	151437	94076	62.1222	320	0	320						128	West Africa
408	Nigeria	Jigawa	2001	155639	123002	79.0303			320						129	West Africa
409	Nigeria	Jigawa	2002	159958	139843	87.4248			327						138	West Africa
410	Nigeria	Jigawa	2003	335669	139843	41.661	0	343	343				0	70	70	West Africa
411	Nigeria	Jigawa	2004	342519	282639	82.5178	0	334	334				0	149	149	West Africa
412	Nigeria	Jigawa	2005	349369	290560	83.1671	0	334	334				0	156	156	West Africa
413	Nigeria	Jigawa	2007	225454	180623	80.1152	264	840	1104				0	67	67	West Africa
414	Nigeria	Kaduna	2000	1128757	833172	73.8132	3687	0	3687						210	West Africa
415	Nigeria	Kaduna	2001	1160079	938732	80.9197			5370						253	West Africa
416	Nigeria	Kaduna	2002	1191401	960558	80.6242			5551						364	West Africa
417	Nigeria	Kaduna	2003	1232456	1045031	84.7926		5551	5551				0	313	313	West Africa
418	Nigeria	Kaduna	2004	1257609	1073271	85.3422	905	4686	5591				149	181	330	West Africa
419	Nigeria	Kaduna	2005	1283274	1118084	87.1275	905	5591	6496				249	250	499	West Africa
420	Nigeria	Kaduna	2006	1381829	1196356	86.5777	1705	5387	7092				268	281	549	West Africa
421	Nigeria	Kaduna	2007	1471288	1163667	79.0917	1448	3964	5412				230	509	739	West Africa
422	Nigeria	Kaduna	2008	1607590	1237737	76.9933	1604	3950	5554				208	363	571	West Africa
423	Nigeria	Kano	1999	455492	250097	54.907	520	0	520							West Africa
424	Nigeria	Kano	2000	468132	340497	72.7353	654	0	654						426	West Africa
425	Nigeria	Kano	2001	481122	368292	76.5486			1346						405	West Africa
426	Nigeria	Kano	2002	494473	412623	83.447			1851						427	West Africa
427	Nigeria	Kano	2003	579158	425503	73.4692		1276	1276				0	419	419	West Africa
428	Nigeria	Kano	2004	590978	487698	82.5239	11	1253	1264				72	500	572	West Africa
429	Nigeria	Kano	2005	600465	529535	88.1875	0	1267	1267				29	443	472	West Africa
430	Nigeria	Kano	2006	606840	536160	88.3528	1	1267	1268				29	435	464	West Africa
431	Nigeria	Kebbi	2000	253423	115492	45.5728	437	0	437						61	West Africa
432	Nigeria	Kebbi	2001	260456	114625	44.0094			585						36	West Africa
433	Nigeria	Kebbi	2002	267683	119849	44.7727			400						52	West Africa
434	Nigeria	Kebbi	2003	296209	164846	55.6519			400							West Africa
435	Nigeria	Kebbi	2004	302133	136259	45.099	30	0	30				1	4	5	West Africa
436	Nigeria	Kebbi	2005	308176	198901	64.5414	32	655	687				16	58	74	West Africa
437	Nigeria	Kebbi	2006	337564	288151	85.3619	0	777	777				0	188	188	West Africa
438	Nigeria	Kebbi	2008	343626	265396	77.234	170	212	382						0	West Africa
439	Nigeria	Kogi	2000	1217499	1020498	83.8192	3018	0	3018						281	West Africa
440	Nigeria	Kogi	2001	1250371	1051125	84.065			2730						375	West Africa
441	Nigeria	Kogi	2002	1284132	1101187	85.7534			3823						385	West Africa
442	Nigeria	Kogi	2003	1509910	1151708	76.2766			3207						643	West Africa
443	Nigeria	Kogi	2004	1540725	1153753	74.8838	0	3136	3136						339	West Africa
444	Nigeria	Kogi	2005	1572168	1127965	71.7458	656	3344	4000				133	383	516	West Africa
445	Nigeria	Kogi	2006	1550715	1096224	70.6915	297	672	969				339	118	457	West Africa
446	Nigeria	Kogi	2007	1561538	1167012	74.7348	729	825	1554				698	1056	1754	West Africa
447	Nigeria	Kwara	2000	829636	700002	84.3746	2044	0	2044						115	West Africa
448	Nigeria	Kwara	2001	852657	596653	69.9757			2044						205	West Africa
449	Nigeria	Kwara	2002	876318	724803	82.71			2129						142	West Africa
450	Nigeria	Kwara	2003	893526	806465	90.2565		2129	2129				0	235	235	West Africa
451	Nigeria	Kwara	2004	927742	804665	86.7337	120	2251	2371				0	86	86	West Africa
452	Nigeria	Kwara	2005	934041	865376	92.6486	281	1854	2135				18	87	105	West Africa
453	Nigeria	Kwara	2006	977123	871598	89.2004	40	2175	2215				153	82	235	West Africa
454	Nigeria	Kwara	2007	1110451	963922	86.8046		1513	1513				0	480	480	West Africa
455	Nigeria	Kwara	2008	1055768	911774	86.3612	260	2112	2372				297	363	660	West Africa
456	Nigeria	Niger	2000	952592	314484	33.0135	1553	0	1553						271	West Africa
457	Nigeria	Niger	2001	969350	768193	79.2483			3366						324	West Africa
458	Nigeria	Niger	2002	1024664	796865	77.7684			3471						423	West Africa
459	Nigeria	Niger	2003	1513081	1092069	72.1752		5264	5264				0	664	664	West Africa
460	Nigeria	Niger	2004	1543960	1242726	80.4895	2345	4129	6474				79	194	273	West Africa
461	Nigeria	Niger	2005	1574839	1253126	79.5717	1440	4574	6014				204	398	602	West Africa
462	Nigeria	Ogun	2001		0				503						284	West Africa
463	Nigeria	Ogun	2002	235274	157858	67.0954			1200						205	West Africa
464	Nigeria	Ogun	2003	300274	210017	69.9418		1330	1330				0	255	255	West Africa
465	Nigeria	Ogun	2004	306279	210439	68.7083	535	1280	1815				101	99	200	West Africa
466	Nigeria	Ogun	2005	312405	243717	78.0132	0	1865	1865				0	300	300	West Africa
467	Nigeria	Ogun	2006	319407	258359	80.8871	192	1808	2000				280	488	768	West Africa
468	Nigeria	Ogun	2007	327392	265783	81.1819	228	2202	2430				136	295	431	West Africa
469	Nigeria	Ogun	2008	317720	207549	65.3245	192	1808	2000				307	535	842	West Africa
470	Nigeria	Ondo	2006	1230288	977593	79.4605	2017	5318	7335				575	275	850	West Africa
471	Nigeria	Osun	1998	226160	151355	66.9239	2493	0	2493							West Africa
472	Nigeria	Osun	2000	722386	527264	72.9892	2927	0	2927						611	West Africa
473	Nigeria	Osun	2001	742432	378022	50.9167			720						301	West Africa
474	Nigeria	Osun	2002	762478	347838	45.6194			2503						423	West Africa
475	Nigeria	Osun	2003	1116612	727527	65.1549		678	678				0	543	543	West Africa
476	Nigeria	Osun	2004	814030	669018	82.1859	42	158	200				24	192	216	West Africa
477	Nigeria	Osun	2005	832264	722364	86.7951	37	72	109				29	18	47	West Africa
478	Nigeria	Osun	2006	846917	542382	64.0419	66	265	331				376	622	998	West Africa
479	Nigeria	Osun	2008	1389665	784757	56.4709	1427	2764	4191				498	564	1062	West Africa
480	Nigeria	Oyo	2000	1674066	1252311	74.8065	2138	0	2138						105	West Africa
481	Nigeria	Oyo	2001	1720520	1021720	59.3844			1200						616	West Africa
482	Nigeria	Oyo	2002	1768263	1401752	79.2728			1272						310	West Africa
483	Nigeria	Oyo	2003	1768245	1048803	59.3132	0	1120	1120				0	165	165	West Africa
484	Nigeria	Plateau Nassarawa	1999	951711	672120	70.6223			1467							West Africa
485	Nigeria	Plateau Nassarawa	2000	978121	788939	80.6586	2758	0	2758						105	West Africa
486	Nigeria	Plateau Nassarawa	2001	1005263	761690	75.7702			2678						616	West Africa
487	Nigeria	Plateau Nassarawa	2002	1033158	861289	83.3647			2602						310	West Africa
488	Nigeria	Plateau Nassarawa	2003	1162653	946410	81.4009	0	1802	1802				0	242	242	West Africa
489	Nigeria	Plateau Nassarawa	2004	1185906	1060827	89.4529	0	2650	2650				0	220	220	West Africa
490	Nigeria	Plateau Nassarawa	2005	1209624	1073538	88.7497	1046	1851	2897				0	567	567	West Africa
491	Nigeria	Plateau Nassarawa	2006	1419992	1108446	78.06	1676	2316	3992				247	291	538	West Africa
492	Nigeria	Plateau Nassarawa	2008	1577507	1238754	78.5261	2601	2965	5566				250	2113	2363	West Africa
493	Nigeria	Taraba	1998	1025212	699483	68.2281	1108		1108						54	West Africa
494	Nigeria	Taraba	1999	1025464	804338	78.4365			1836						638	West Africa
495	Nigeria	Taraba	2000	1006573	808861	80.3579	2015	0	2015						333	West Africa
496	Nigeria	Taraba	2001	1076191	881871	81.9437			2015						293	West Africa
497	Nigeria	Taraba	2002	1022253	860049	84.1327	272	1504	1776						291	West Africa
498	Nigeria	Taraba	2003	1085257	919271	84.7054	84	1583	1667				293	6	299	West Africa
499	Nigeria	Yobe	2008	637074	470672	73.8803	207	218	425				214	213	427	West Africa
500	Nigeria	Zamfara	2000	177041	119526	67.5132			425						39	West Africa
501	Nigeria	Zamfara	2001	181954	132797	72.9838			349						35	West Africa
502	Nigeria	Zamfara	2002	187003	149303	79.8399			464						45	West Africa
503	Nigeria	Zamfara	2003	194819	161836	83.0699			465							West Africa
504	South Sudan	East Bahr El Gazal	2005	778920	276422	35.4879	524	398	922			922	40	25	65	East Africa
505	South Sudan	East Bahr El Gazal	2006	795277	412021	51.8085	769	412	1181			1181	111	88	199	East Africa
506	South Sudan	East Bahr El Gazal	2007	778920	469737	60.3062	501	283	784			784	54	25	79	East Africa
507	South Sudan	East Bahr El Gazal	2008	927285	570630	61.5377	1419	615	2034			2034	44	35	79	East Africa
508	South Sudan	East Equatoria	2005		0		67	0	67			67				East Africa
509	South Sudan	East Equatoria	2006	505934	151475	29.9397	0	227	227			227	0	83	83	East Africa
510	South Sudan	East Equatoria	2007	505934	286112	56.5512	614	103	717			717	126	40	166	East Africa
511	South Sudan	East Equatoria	2008	602302	376045	62.4346	435	328	763			763	26	14	40	East Africa
512	South Sudan	Southern Sector	1998	214100	51965	24.2714	300	0	900							East Africa
513	South Sudan	Southern Sector	2000	868500	24916	2.86885			332			332			48	East Africa
514	South Sudan	Southern Sector	2001	1253000	437666	34.9294			559			559			116	East Africa
515	South Sudan	Southern Sector	2002	1285000	138641	10.7892			660			660			60	East Africa
516	South Sudan	Upper Nile	2006	405994	54766	13.4894	400	100	500			500	76	2	78	East Africa
517	South Sudan	Upper Nile	2007	405994	131921	32.4933	480	125	605			605	51	28	79	East Africa
518	South Sudan	Upper Nile	2008	482155	185462	38.4652	315	66	381			381	59	114	173	East Africa
519	South Sudan	West Bahr El Ghazal	2006	1508733	70460	4.67014	250	0	250			250	35	0	35	East Africa
520	South Sudan	West Bahr El Ghazal	2007	1508733	131043	8.68563	522	0	522			522	0	26	26	East Africa
521	South Sudan	West Bahr El Ghazal	2008	2670680	593862	22.2364	2217	408	2625			2625	111	25	136	East Africa
522	South Sudan	West Equatoria	2005	425751	223163	52.4163	700	254	954			954	89	40	129	East Africa
523	South Sudan	West Equatoria	2006	434691	247653	56.9722	313	810	1123			1123	118	93	211	East Africa
524	South Sudan	West Equatoria	2007	425752	280725	65.9363	480	0	480			480	122	0	122	East Africa
525	South Sudan	West Equatoria	2008	506847	303829	59.9449	385	215	600			600	30	30	60	East Africa
526	Sudan	Northern Sector	1999	505735	261094	51.6266	722	0	722						120	East Africa
527	Sudan	Northern Sector	2000	515688	398908	77.3545	846	0	1568			1568			80	East Africa
528	Sudan	Northern Sector	2001	552720	352269	63.7337			687			687			64	East Africa
529	Sudan	Northern Sector	2002	592412	357329	60.3177			1012			1012			60	East Africa
530	Sudan	Northern Sector	2003	586625	248180	42.3064			253			253			16	East Africa
531	Sudan	Northern Sector	2004	557813	372645	66.8046	520	886	1406			1406	30	33	63	East Africa
532	Sudan	Northern Sector	2005	563211	268526	47.6777	449	631	1080			1080	11	26	37	East Africa
533	Sudan	Northern Sector	2006	108632	91959	84.6519	810	340	1150			1150	29	17	46	East Africa
534	Sudan	Northern Sector	2007	289221	199599	69.0126	1403	657	2060			2060				East Africa
535	Sudan	Northern Sector	2008	309514	57103	18.4492	431	494	925			925			0	East Africa
536	Tanzania	Kilosa	2002	401797	252420	62.8228	1914	0	1914			1914	61	0	61	East Africa
537	Tanzania	Kilosa	2003	380185	231939	61.0069	38	1914	1952			1952	4	61	65	East Africa
538	Tanzania	Kilosa	2004	387028	291015	75.1922	86	1930	2016			2016	8	59	67	East Africa
539	Tanzania	Kilosa	2005	446548	337246	75.5229	132	2006	2138			2138	0	67	67	East Africa
540	Tanzania	Kilosa	2006	460261	327053	71.0582	0	2138	2138			2138	0	0	0	East Africa
541	Tanzania	Kilosa	2007	468434	353707	75.5084	0	2138	2138			2138	0	70	70	East Africa
542	Tanzania	Kilosa	2008	474218	382822	80.727	0	2138	2138			2138	0	0	0	East Africa
543	Tanzania	Mahenge	1998	323228	97411	30.1369	434	0	434				0	0	0	East Africa
544	Tanzania	Mahenge	1999	341988	179150	52.3849	98	434	532				0	0	0	East Africa
545	Tanzania	Mahenge	2000	286519	165560	57.7833	444	532	976			976	29	9	38	East Africa
546	Tanzania	Mahenge	2001	393685	247670	62.9107	0	976	976			976	0	0	0	East Africa
547	Tanzania	Mahenge	2002	400733	41441	10.3413	196	356	552			552	6	32	38	East Africa
548	Tanzania	Mahenge	2003	417209	283617	67.9796	228	945	1173			1173	27	11	38	East Africa
549	Tanzania	Mahenge	2004	428325	301079	70.2922	6	1060	1066			1066	15	60	75	East Africa
550	Tanzania	Mahenge	2005	435010	312252	71.7804	468	520	988			988	5	49	54	East Africa
551	Tanzania	Mahenge	2007	449640	332785	74.0114	237	668	905			905	31	63	94	East Africa
552	Tanzania	Mahenge	2008	453426	378413	83.4564	702	668	1370			1370	114	57	171	East Africa
553	Tanzania	Morogoro	2004	260960	175746	67.346	1540	0	1540			1540	122	0	122	East Africa
554	Tanzania	Morogoro	2006	316510	238423	75.3287	128	1540	1668			1668	16	138	154	East Africa
555	Tanzania	Morogoro	2007	328814	246821	75.064	306	1690	1996			1996	36	132	168	East Africa
556	Tanzania	Morogoro	2008	337364	270904	80.3002	365	1914	2279			2279	48	132	180	East Africa
557	Tanzania	Morogoro	2013	378439	291193	76.9458	109	2424	2533	0	0	2533	26	228	254	East Africa
558	Tanzania	Ruvuma	1999	245250	122559	49.9731	845	0	845				138	0	138	East Africa
559	Tanzania	Ruvuma	2000	226496	118263	52.2142	48	845	893			893	2	138	140	East Africa
560	Tanzania	Ruvuma	2001	325108	200711	61.7367	55	838	893			893	8	132	140	East Africa
561	Tanzania	Ruvuma	2002	338278	225674	66.7126	383	510	893			893	10	140	150	East Africa
562	Tanzania	Ruvuma	2003	338278	228974	67.6881	383	0	383			383	12	36	48	East Africa
563	Tanzania	Ruvuma	2004	287349	199848	69.5489	0	420	420			420	10	57	67	East Africa
564	Tanzania	Ruvuma	2005	297686	213811	71.8243	192	246	438			438	41	42	83	East Africa
565	Tanzania	Ruvuma	2006	375869	270939	72.0834	128	1540	1668			1668	16	138	154	East Africa
566	Tanzania	Ruvuma	2007	395611	296476	74.9413	300	1488	1788			1788	56	35	91	East Africa
567	Tanzania	Ruvuma	2008	297805	110071	36.9608	245	273	518			518	32	63	95	East Africa
568	Tanzania	Tanga	2001	188196	140640	74.7306	1920	0	1920			1920	32	0	32	East Africa
569	Tanzania	Tanga	2002	213249	147856	69.3349	24	1920	1944			1944	0	32	32	East Africa
570	Tanzania	Tanga	2003	281228	236004	83.9191	634	1944	2578			2578	7	45	52	East Africa
571	Tanzania	Tanga	2004	289896	235353	81.1853	12	2612	2624			2624	4	49	53	East Africa
572	Tanzania	Tanga	2005	294378	236559	80.3589	48	2576	2624			2624	5	53	58	East Africa
573	Tanzania	Tanga	2006	313242	251144	80.1757	10	2614	2624			2624	5	58	63	East Africa
574	Tanzania	Tanga	2007	357002	293562	82.2298	10	2624	2634			2634	3	55	58	East Africa
575	Tanzania	Tanga	2008	299867	241252	80.453	4	2624	2628			2628	15	56	71	East Africa
576	Tanzania	Tukuyu	2001	84340	56211	66.6481	0	360	360			360	0	20	20	East Africa
577	Tanzania	Tukuyu	2002	92530	63540	68.6696	80	360	440			440	20	20	40	East Africa
578	Tanzania	Tukuyu	2003	93211	71200	76.3858	20	440	460			460	20	40	60	East Africa
579	Tanzania	Tukuyu	2004	93405	68412	73.2423	10	437	447			447	6	38	44	East Africa
580	Tanzania	Tukuyu	2005	98415	78831	80.1006	10	458	468			468	7	44	51	East Africa
581	Tanzania	Tukuyu	2006	86361	63536	73.5702	17	455	472			472	9	44	53	East Africa
582	Tanzania	Tukuyu	2007	86772	67794	78.1289	21	472	493			493	24	47	71	East Africa
583	Tanzania	Tukuyu	2008	86638	69812	80.579	142	489	631			631	17	71	88	East Africa
584	Tanzania	Tunduru	2005	105857	74094	69.9944	1050	0	1050			1050	40	0	40	East Africa
585	Tanzania	Tunduru	2006	118531	83740	70.6482	12	1048	1060			1060	3	37	40	East Africa
586	Tanzania	Tunduru	2007	120714	93516	77.4691	27	1048	1075			1075	3	28	31	East Africa
587	Tanzania	Tunduru	2008	124506	100828	80.9824	10	1070	1080			1080	3	37	40	East Africa
588	Uganda	Phase I	1998				874	0	874							East Africa
589	Uganda	Phase I	1999	223643	150924	67.4843	251	874	1125				4	79	83	East Africa
590	Uganda	Phase I	2000	217805	171341	78.6672	871	1745	2616			2616	6	131	137	East Africa
591	Uganda	Phase I	2001	244542	190439	77.8758	120	1865	1985			1985	5	119	124	East Africa
592	Uganda	Phase I	2002	293574	218772	74.5202	110	1808	1918			1918	4	112	116	East Africa
593	Uganda	Phase I	2003	279811	218530	78.0991	220		220			220	3	31	34	East Africa
594	Uganda	Phase I	2004	290164	219115	75.5142	1694		1694			1694	0	1173	1173	East Africa
595	Uganda	Phase I	2005	300900	226382	75.235	773	447	1220			1220	259	133	392	East Africa
596	Uganda	Phase I	2006	304358	232303	76.3256	591	1084	1675			1675	147	249	396	East Africa
597	Uganda	Phase I	2007	313836	259450	82.6706	1367	1296	2663			2663	93	163	256	East Africa
598	Uganda	Phase I	2008	351914	287599	81.7242	3397	2169	5566			5566			132	East Africa
599	Uganda	Phase II	1999	496365	276497	55.7044	1350	1729	3079				5	85	90	East Africa
600	Uganda	Phase II	2000	491163	368141	74.9529	1436	3755	5191			5191	7	131	138	East Africa
601	Uganda	Phase II	2001	592012	463174	78.2373	1316	8479	9795			9795	10	191	201	East Africa
602	Uganda	Phase II	2002	508091	381623	75.1092	1000	10204	11204			11204	8	131	139	East Africa
603	Uganda	Phase II	2003	526890	394314	74.838	11731		11731			11731	61	80	141	East Africa
604	Uganda	Phase II	2004	546385	383763	70.2367	14350		14350			14350	78	1379	1457	East Africa
605	Uganda	Phase II	2005	564992	381306	67.4887	4840	2713	7553			7553	169	1364	1533	East Africa
606	Uganda	Phase II	2006	558622	404469	72.4048	945	8752	9697			9697	59	50	109	East Africa
607	Uganda	Phase II	2007	588596	510263	86.6916	6413	8576	14989			14989	104	178	282	East Africa
608	Uganda	Phase II	2008	665405	531327	79.8502	19150	13964	32255			32255			307	East Africa
609	Uganda	Phase III	1999	441336	352655	79.9062	1002	1923	2925				5	133	138	East Africa
610	Uganda	Phase III	2000	494746	389322	78.6913	900	4617	5517			5517	6	151	157	East Africa
611	Uganda	Phase III	2001	509824	394344	77.349	636	9219	9855			9855	6	132	138	East Africa
612	Uganda	Phase III	2002	663159	536328	80.8747	468	13489	13957			13957	3	137	140	East Africa
613	Uganda	Phase III	2003	828584	679405	81.9959	14671		14671			14671	2	78	80	East Africa
614	Uganda	Phase III	2004	912290	770182	84.4229	16490		16490			16490	108	1340	1448	East Africa
615	Uganda	Phase III	2005	1171824	781472	66.6885	7673	3096	10769			10769	368	38	406	East Africa
616	Uganda	Phase III	2006	1189607	834419	70.1424	2103	7061	9164			9164	135	57	192	East Africa
617	Uganda	Phase III	2007	1080918	841284	77.8305	6230	8915	15145			15145	169	347	516	East Africa
618	Uganda	Phase III	2008	1120824	783090	69.8673	12030	7169	19199			19199			860	East Africa
619	Uganda	Phase IV	1999	599014	446418	74.5255	805	2813	3618				3	146	149	East Africa
620	Uganda	Phase IV	2000	572527	473214	82.6536	1101	3282	4383			4383	4	249	253	East Africa
621	Uganda	Phase IV	2001	614557	495969	80.7035	961	6742	7703			7703	2	322	324	East Africa
622	Uganda	Phase IV	2002	655785	496264	75.6748	756	6900	7656			7656	3	112	115	East Africa
623	Uganda	Phase IV	2003	638458	541245	84.7738	8546		8546			8546	9	308	317	East Africa
624	Uganda	Phase IV	2004	662081	495291	74.8082	8645		8645			8645	116	1425	1541	East Africa
625	Uganda	Phase IV	2005	686578	557823	81.2469	2879	10982	13861			13861	562	392	954	East Africa
626	Uganda	Phase IV	2006	726752	558766	76.8854	572	3880	4452			4452	190	472	662	East Africa
627	Uganda	Phase IV	2007	729125	558929	76.6575	1692	4901	6593			6593	165	226	391	East Africa
628	Uganda	Phase IV	2008	739750	601132	81.2615	12158	5999	18157			18157			398	East Africa
629	Angola	Kuando Kubango	2013	377510	0											Central Africa
630	Angola	KWANZA-NORTE	2013	75630	0											Central Africa
631	Angola	Lunda Norte	2013	282047	0											Central Africa
632	Angola	Lunda Sul	2013	246224	0											Central Africa
633	Angola	Uige	2013	230789	0											Central Africa
634	Angola	Bengo	1996													Central Africa
635	Angola	Bengo	1997													Central Africa
636	Angola	Bengo	1998													Central Africa
637	Angola	Bengo	2010	23782	17812	74.897	196	0	196	163	33	196	39	0	39	Central Africa
638	Angola	Huila	1996													Central Africa
639	Angola	Huila	1997													Central Africa
640	Angola	Huila	1998													Central Africa
641	Angola	Huila	2009	209759	0	0	0	0	0				0	0	0	Central Africa
642	Angola	Huila	2010	218970	153034	69.8881	964	23	987	777	210	987	75	0	75	Central Africa
643	Angola	Kuando Kubango	1996													Central Africa
644	Angola	Kuando Kubango	1997													Central Africa
645	Angola	Kuando Kubango	1998													Central Africa
646	Angola	Kuando Kubango	2009	43485	30640	70.4611	171	29	200	160	40	200	12	60	72	Central Africa
647	Angola	Kuando Kubango	2010	37019	30412	82.1524	240	100	340	600	80	680	25	35	60	Central Africa
648	Angola	Kuando Kubango	2011	377510	0	0	74	315	389	315	74	389	1	35	36	Central Africa
649	Angola	Kuando Kubango	2012	377510	0	0	74	315	0	315	74	389	1	35	36	Central Africa
650	Angola	KWANZA-NORTE	1996													Central Africa
651	Angola	KWANZA-NORTE	1997													Central Africa
652	Angola	KWANZA-NORTE	1998													Central Africa
653	Angola	KWANZA-NORTE	2012	75630	47492	62.7952	1380	0	1380	1335	65	1400	82	0	82	Central Africa
654	Angola	Lunda Norte	1996													Central Africa
655	Angola	Lunda Norte	1997													Central Africa
656	Angola	Lunda Norte	1998													Central Africa
657	Angola	Lunda Norte	2005	24169	16238	67.1852										Central Africa
658	Angola	Lunda Norte	2006	66270	35021	52.8459										Central Africa
659	Angola	Lunda Norte	2009	280817	194888	69.4004	249	699	948	902	46	948	20	50	70	Central Africa
660	Angola	Lunda Norte	2010	280817	199193	70.9334	347	601	948	902	46	948	5	70	75	Central Africa
661	Angola	Lunda Norte	2011	282047	131487	46.6188	121	827	948	898	50	948	7	59	66	Central Africa
662	Angola	Lunda Norte	2012	282047	131487	46.6188	121	827	948	898	50	948	46	59	105	Central Africa
663	Angola	Lunda Sul	1996													Central Africa
664	Angola	Lunda Sul	1997													Central Africa
665	Angola	Lunda Sul	1998													Central Africa
666	Angola	Lunda Sul	2009	237631	144146	60.6596	86	222	308	294	12	306	26	0	26	Central Africa
667	Angola	Lunda Sul	2010	237631	183201	77.0947	184	356	540	528	12	540	86	26	112	Central Africa
668	Angola	Lunda Sul	2012	246224	168223	68.3211	540	0	540	528	12	540	85	0	85	Central Africa
669	Angola	Moxico	1996													Central Africa
670	Angola	Moxico	1997													Central Africa
671	Angola	Moxico	1998													Central Africa
672	Angola	Moxico	2009	78654	53717	68.2953	49	693	742	685	40	725	34	73	107	Central Africa
673	Angola	Moxico	2010	248344	127624	51.39	398	672	1070	920	150	1070	7	69	76	Central Africa
674	Angola	Uige	1996													Central Africa
675	Angola	Uige	1997													Central Africa
676	Angola	Uige	1998													Central Africa
677	Angola	Uige	2012	230789	83127	36.0186	562	0	562	439	123	562	38	0	38	Central Africa
678	Benin	Benin	2011	3249893	2745061	84.4662	0	7909	7909	7909	1977	9886	71	277	348	West Africa
679	Benin	Benin	2012	3304364	2768062	83.7699			11625	7719	1929	9648				West Africa
680	Benin	Benin	2013	9273463	2764755	29.8136	9876	0	9876	7911	1965	9876	489	0	489	West Africa
681	Burkina Faso	Burkina Faso	2011	211530	176936	83.6458	128	937	1065	1054	84	1138	6	109	115	West Africa
682	Burkina Faso	Burkina Faso	2012	219298	186040	84.8343	0	1074	1074	1063	11	1074	0	109	109	West Africa
683	Burkina Faso	Burkina Faso	2013	229293	187732	81.8743	87	2925	3012	2867	214	3081	20	137	157	West Africa
684	Burundi	Bururi	1996													Central Africa
685	Burundi	Bururi	1997													Central Africa
686	Burundi	Bururi	1998													Central Africa
687	Burundi	Bururi	2009	343659	242635	70.6034	0	2263	2263	1237	1026	2263	16	55	71	Central Africa
688	Burundi	Bururi	2010	360860	275657	76.3889	1	2307	2308	1281	1027	2308	0	45	45	Central Africa
689	Burundi	Bururi	2011	352728	278330	78.9078	12	2231	2243	1265	977	2242	1	62	63	Central Africa
690	Burundi	Bururi	2012	373595	301111	80.5982	4	2278	2282	1284	998	2282	13	59	72	Central Africa
691	Burundi	Bururi	2013	380780	308743	81.0817	445	356	801	639	162	801	3	94	97	Central Africa
692	Burundi	Cibitoke-Bubanza	1996													Central Africa
693	Burundi	Cibitoke-Bubanza	1997													Central Africa
694	Burundi	Cibitoke-Bubanza	1998													Central Africa
695	Burundi	Cibitoke-Bubanza	2009	794907	607862	76.4696	51	4683	4734	2540	2194	4734	17	113	130	Central Africa
696	Burundi	Cibitoke-Bubanza	2010	821716	658462	80.1326	71	4696	4767	2614	2153	4767	12	122	134	Central Africa
697	Burundi	Cibitoke-Bubanza	2011	842277	676837	80.358	408	4624	5032	2874	2080	4954	21	136	157	Central Africa
698	Burundi	Cibitoke-Bubanza	2012	848325	680074	80.1667	0	5124	5124	2838	2286	5124	0	111	111	Central Africa
699	Burundi	Cibitoke-Bubanza	2013	871570	703408	80.7059	567	494	1061	515	546	1061	45	83	128	Central Africa
700	Burundi	Rutana	1996													Central Africa
701	Burundi	Rutana	1997													Central Africa
702	Burundi	Rutana	1998													Central Africa
703	Burundi	Rutana	2009	268417	193874	72.2287	6	1825	1831	962	869	1831	21	19	40	Central Africa
704	Burundi	Rutana	2010	273610	211914	77.4511	8	1789	1797	932	865	1797	23	12	35	Central Africa
705	Burundi	Rutana	2011	274599	221331	80.6015	20	1783	1803	942	861	1803	12	26	38	Central Africa
706	Burundi	Rutana	2012	276378	223248	80.7763	7	1838	1845	973	872	1845	0	0	0	Central Africa
707	Burundi	Rutana	2013	289982	232964	80.3374	0	0	0	213	174	387	0	0	0	Central Africa
708	Cameroon	Adamaoua 1	1996													Central Africa
709	Cameroon	Adamaoua 1	1997													Central Africa
710	Cameroon	Adamaoua 1	1998													Central Africa
711	Cameroon	Adamaoua 1	2009	474060	348511	73.5162	80	751	831	633	198	831	6	44	50	Central Africa
712	Cameroon	Adamaoua 1	2010	480816	347354	72.2426	392	831	1223	786	437	1223	61	56	117	Central Africa
713	Cameroon	Adamaoua 1	2011	470290	364452	77.4952	970	1223	2193	1706	487	2193	130	173	303	Central Africa
714	Cameroon	Adamaoua 1	2012	475167	367684	77.38	220	2193	2413	1914	499	2413	159	147	306	Central Africa
715	Cameroon	Adamaoua 1	2013	529428	426338	80.528	498	1836	2334	1774	560	2334	19	303	322	Central Africa
716	Cameroon	Adamaoua 2	1996													Central Africa
717	Cameroon	Adamaoua 2	1997													Central Africa
718	Cameroon	Adamaoua 2	1998													Central Africa
719	Cameroon	Adamaoua 2	1999	197891	32979	16.6652			0						0	Central Africa
720	Cameroon	Adamaoua 2	2001	214853	121728	56.6564			0						0	Central Africa
721	Cameroon	Adamaoua 2	2002	225636	146935	65.1204			0				0	96	96	Central Africa
722	Cameroon	Adamaoua 2	2009	386690	292133	75.5471	75	873	948			948	36	50	86	Central Africa
723	Cameroon	Adamaoua 2	2010	402296	311714	77.4837	253	812	1065	734	331	1065	79	80	159	Central Africa
724	Cameroon	Adamaoua 2	2011	427330	338612	79.239	391	1065	1456	952	504	1456	65	159	224	Central Africa
725	Cameroon	Adamaoua 2	2012	429109	322976	75.2667	231	1456	1687	1158	529	1687	84	208	292	Central Africa
726	Cameroon	Adamaoua 2	2013	404655	334062	82.5548	590	1611	2201	1768	433	2201	23	284	307	Central Africa
727	Cameroon	Centre 1	1996													Central Africa
728	Cameroon	Centre 1	1997													Central Africa
729	Cameroon	Centre 1	1998													Central Africa
730	Cameroon	Centre 1	2009	426449	336536	78.9159	177	916	1093	690	393	1083	0	0	0	Central Africa
731	Cameroon	Centre 1	2010	464353	348129	74.9708	240	639	879	551	173	724	28	65	93	Central Africa
732	Cameroon	Centre 1	2011	434318	341225	78.5657	1094	871	1965	954	528	1482	0	62	62	Central Africa
733	Cameroon	Centre 1	2012	488179	393070	80.5176	1165	1160	2325	1568	757	2325	19	73	92	Central Africa
734	Cameroon	Centre 1	2013	509349	407871	80.0769	602	1710	2312	1670	787	2457	38	78	116	Central Africa
735	Cameroon	Centre 2	1996													Central Africa
736	Cameroon	Centre 2	1997													Central Africa
737	Cameroon	Centre 2	1998													Central Africa
738	Cameroon	Centre 2	2009	102468	83511	81.4996	14	283	297	248	49	297	0	0	0	Central Africa
739	Cameroon	Centre 2	2010	125632	96554	76.8546	45	275	320	235	47	282	7	24	31	Central Africa
740	Cameroon	Centre 2	2011	102229	73085	71.4915	368	277	645	361	59	420	0	0	0	Central Africa
741	Cameroon	Centre 2	2012	116348	83312	71.6059	357	394	751	524	227	751	9	25	34	Central Africa
742	Cameroon	Centre 2	2013	122519	97017	79.1853	371	530	901	649	252	901	9	25	34	Central Africa
743	Cameroon	Centre 3	1996													Central Africa
744	Cameroon	Centre 3	1997													Central Africa
745	Cameroon	Centre 3	1998													Central Africa
746	Cameroon	Centre 3	2009	292947	223030	76.1332	79	709	788	582	206	788	0	0	0	Central Africa
747	Cameroon	Centre 3	2010	324101	253568	78.2373	249	708	957	522	212	734	51	120	171	Central Africa
748	Cameroon	Centre 3	2011	330088	256761	77.7856	920	853	1773	1540	233	1773	87	150	237	Central Africa
749	Cameroon	Centre 3	2012	320009	257084	80.3365	570	1048	1618	756	547	1303	31	78	109	Central Africa
750	Cameroon	Centre 3	2013	383779	276647	72.085	538	1461	1999	1147	549	1696	34	95	129	Central Africa
751	Cameroon	Est	1996													Central Africa
752	Cameroon	Est	1997													Central Africa
753	Cameroon	Est	1998													Central Africa
754	Cameroon	Est	2009	108659	87397	80.4324	0	676	676	542	134	676	0	81	81	Central Africa
755	Cameroon	Est	2010	114421	95610	83.5598	188	575	763	557	123	680	2	39	41	Central Africa
756	Cameroon	Est	2011	120562	101333	84.0505	530	600	1130	824	306	1130	17	41	58	Central Africa
757	Cameroon	Est	2012	131745	109589	83.1827	395	794	1189	791	398	1189	18	40	58	Central Africa
758	Cameroon	Est	2013	132655	107895	81.335	456	820	1276	635	292	927	37	71	108	Central Africa
759	Cameroon	Far North	1996													Central Africa
760	Cameroon	Far North	1997													Central Africa
761	Cameroon	Far North	1998													Central Africa
762	Cameroon	Far North	2009	269145	217328	80.7476	85	1215	1300	1058	242	1300	0	28	28	Central Africa
763	Cameroon	Far North	2010	281083	220526	78.4558	0	1388	1388	1104	284	1388	0	30	30	Central Africa
764	Cameroon	Far North	2011	285148	230186	80.7251	131	1235	1366	1038	328	1366	1	26	27	Central Africa
765	Cameroon	Far North	2012	292511	231554	79.1608	182	1140	1322	992	330	1322	12	36	48	Central Africa
766	Cameroon	Far North	2013	303171	236691	78.0718	258	1541	1799	958	23	981	0	137	137	Central Africa
767	Cameroon	Littoral I	1996													Central Africa
768	Cameroon	Littoral I	1997													Central Africa
769	Cameroon	Littoral I	1998													Central Africa
770	Cameroon	Littoral I	2009	283504	179352	63.2626	456	954	1410	881	502	1383	28	74	102	Central Africa
771	Cameroon	Littoral I	2010	279351	184004	65.8684	884	453	1337	812	481	1293	26	57	83	Central Africa
772	Cameroon	Littoral I	2011	285080	215996	75.7668	581	930	1511	908	628	1536	9	58	67	Central Africa
773	Cameroon	Littoral I	2012	286981	224732	78.309	515	1113	1628	895	720	1615	4	106	110	Central Africa
774	Cameroon	Littoral I	2013	296489	227517	76.7371	625	1032	1657	593	369	962	4	86	90	Central Africa
775	Cameroon	Littoral II	1996													Central Africa
776	Cameroon	Littoral II	1997													Central Africa
777	Cameroon	Littoral II	1998													Central Africa
778	Cameroon	Littoral II	2000	160397	48345	30.1408			0				56	0	56	Central Africa
779	Cameroon	Littoral II	2001	91762	32699	35.6346			0				58	0	58	Central Africa
780	Cameroon	Littoral II	2009	153464	115680	75.3792	98	551	649	471	157	628	9	64	73	Central Africa
781	Cameroon	Littoral II	2010	151429	115942	76.5653	81	554	635	461	170	631	17	60	77	Central Africa
782	Cameroon	Littoral II	2011	152081	118960	78.2215	380	555	935	615	304	919	23	88	111	Central Africa
783	Cameroon	Littoral II	2012	151944	120864	79.5451	300	660	960	612	348	960	8	101	109	Central Africa
784	Cameroon	Littoral II	2013	162362	129026	79.4681	202	813	1015	433	393	826	20	112	132	Central Africa
785	Cameroon	Northern Province	1996													Central Africa
786	Cameroon	Northern Province	1997													Central Africa
787	Cameroon	Northern Province	1998													Central Africa
788	Cameroon	Northern Province	2000	294834	214254	72.6694			0						0	Central Africa
789	Cameroon	Northern Province	2001	299438	228421	76.2832			0						0	Central Africa
790	Cameroon	Northern Province	2002	308353	235174	76.2678			0						0	Central Africa
791	Cameroon	Northern Province	2003	346775	271450	78.2784			0						0	Central Africa
792	Cameroon	Northern Province	2004	392822	298837	76.0744			0						0	Central Africa
793	Cameroon	Northern Province	2009	527238	365978	69.4142	3944	2308	6252	5566	686	6252	2	38	40	Central Africa
794	Cameroon	Northern Province	2010	525253	438138	83.4147	2975	1962	4937	6024	767	6791	6	38	44	Central Africa
795	Cameroon	Northern Province	2011	639404	523345	81.8489	3089	2518	5607	4623	984	5607	617	1090	1707	Central Africa
796	Cameroon	Northern Province	2012	700560	541872	77.3484	1019	1968	2987	2587	279	2866	3	134	137	Central Africa
797	Cameroon	Northern Province	2013	833873	646787	77.5642	339	3935	4274	3935	339	4274	7	165	172	Central Africa
798	Cameroon	Northwest	1996													Central Africa
799	Cameroon	Northwest	1997													Central Africa
800	Cameroon	Northwest	1998													Central Africa
801	Cameroon	Northwest	2009	780952	577856	73.9938	737	3003	3740	2468	1155	3623	124	421	545	Central Africa
802	Cameroon	Northwest	2010	849525	669254	78.7798	1102	3602	4704	2734	1451	4185	123	532	655	Central Africa
803	Cameroon	Northwest	2011	830687	678401	81.6675	1245	3027	4272	3283	1034	4317	86	275	361	Central Africa
804	Cameroon	Northwest	2012	798235	661375	82.8547	893	2641	3534	2041	1423	3464	64	257	321	Central Africa
805	Cameroon	Northwest	2013	912678	685715	75.1322	2408	4779	7187	3365	2679	6044	77	437	514	Central Africa
806	Cameroon	South Province	1996													Central Africa
807	Cameroon	South Province	1997													Central Africa
808	Cameroon	South Province	1998													Central Africa
809	Cameroon	South Province	2009	289687	215773	74.4849	194	1712	1906	1275	631	1906	20	111	131	Central Africa
810	Cameroon	South Province	2010	298913	229608	76.8143	500	1906	2406	1610	796	2406	118	48	166	Central Africa
811	Cameroon	South Province	2011	303594	242722	79.9495	467	2406	2873	1929	944	2873	71	204	275	Central Africa
812	Cameroon	South Province	2012	309667	248905	80.3783	247	2873	3120	2246	874	3120	185	313	498	Central Africa
813	Cameroon	South Province	2013	314745	249911	79.4011	95	3120	3215	2266	949	3215	135	260	395	Central Africa
814	Cameroon	South West I	1996													Central Africa
815	Cameroon	South West I	1997													Central Africa
816	Cameroon	South West I	1998													Central Africa
817	Cameroon	South West I	2000	440653	189355	42.9715			0						0	Central Africa
818	Cameroon	South West I	2001	250658	80575	32.1454			0						0	Central Africa
819	Cameroon	South West I	2002	254887	80807	31.7031			0						0	Central Africa
820	Cameroon	South West I	2003	265284	177666	66.972			0				13	165	178	Central Africa
821	Cameroon	South West I	2009	387207	300081	77.4989			0	598	178	776	0	0	0	Central Africa
822	Cameroon	South West I	2010	472906	391703	82.8289	0	1119	1119	747	372	1119	0	105	105	Central Africa
823	Cameroon	South West I	2011	398034	327637	82.3138	1265	2347	3612	1495	2116	3611	143	180	323	Central Africa
824	Cameroon	South West I	2012	463557	379535	81.8745	523	2095	2618	1248	770	2018	69	141	210	Central Africa
825	Cameroon	South West I	2013	851427	664791	78.0796	1292	1808	3100	1727	987	2714	30	112	142	Central Africa
826	Cameroon	South West II	1996													Central Africa
827	Cameroon	South West II	1997													Central Africa
828	Cameroon	South West II	1998													Central Africa
829	Cameroon	South West II	2001	171279	77216	45.082		0	0						0	Central Africa
830	Cameroon	South West II	2002	176389	55444	31.4328		0	0						0	Central Africa
831	Cameroon	South West II	2009	236212	197838	83.7544	0	901	901	725	151	876	4	107	111	Central Africa
832	Cameroon	South West II	2010	253274	212359	83.8456	32	1085	1117	842	176	1018	2	86	88	Central Africa
833	Cameroon	South West II	2011	270883	225834	83.3696	1424	0	1424	992	365	1357	210	0	210	Central Africa
834	Cameroon	South West II	2012	307531	256433	83.3844	372	1117	1489	1083	333	1416	75	77	152	Central Africa
835	Cameroon	South West II	2013	325748	270711	83.1044	393	1299	1692	1188	358	1546	27	81	108	Central Africa
836	Cameroon	Western	1996													Central Africa
837	Cameroon	Western	1997													Central Africa
838	Cameroon	Western	1998													Central Africa
839	Cameroon	Western	2002	1256940	629906	50.1142			0						0	Central Africa
840	Cameroon	Western	2003	1326547	1089383	82.1217			0				66	258	324	Central Africa
841	Cameroon	Western	2009	1654938	1268176	76.6298	11577	6987	18564	11611	6953	18564	0	992	992	Central Africa
842	Cameroon	Western	2010	1699552	1385562	81.5251	9482	7070	16552	29486	12739	42225	368	680	1048	Central Africa
843	Cameroon	Western	2011	1664277	1365010	82.0182	4774	9264	14038	7247	6790	14037	216	696	912	Central Africa
844	Cameroon	Western	2012	1580246	1301506	82.361	4516	4263	8779	4516	4263	8779	123	1047	1170	Central Africa
845	Cameroon	Western	2013	1689522	1415085	83.7565	5499	4929	10428	5499	4929	10428	58	291	349	Central Africa
846	CAR	RCA TIDC	1996													Central Africa
847	CAR	RCA TIDC	1997													Central Africa
848	CAR	RCA TIDC	1998													Central Africa
849	CAR	RCA TIDC	2009	1408824	1088053	77.2313	0	4431	4431	4346	85	4431	132	335	467	Central Africa
850	CAR	RCA TIDC	2010	1543972	1264508	81.8997	552	5060	5612	5352	260	5612	30	438	468	Central Africa
851	CAR	RCA TIDC	2011	1832523	1502260	81.9777	568	5933	6501	5526	360	5886	128	564	692	Central Africa
852	CAR	RCA TIDC	2012	1678522	985325	58.7019	858	6062	6920	3718	803	4521	472	418	890	Central Africa
853	CAR	RCA TIDC	2013	1678522	0											Central Africa
854	Chad	Tchad TIDC	1996													Central Africa
855	Chad	Tchad TIDC	1997													Central Africa
856	Chad	Tchad TIDC	2009	1871174	1513713	80.8964	3138	1071	4209	11351	2251	13602	194	35	229	Central Africa
857	Chad	Tchad TIDC	2010	1905121	1542377	80.9595	2028	2851	4879	9853	4348	14201	72	148	220	Central Africa
858	Chad	Tchad TIDC	2011	1997825	1621004	81.1384	1486	2646	4132	10083	4629	14712	55	154	209	Central Africa
859	Chad	Tchad TIDC	2012	2086183	1718974	82.398	547	1063	1610	10048	4864	14912	104	158	262	Central Africa
860	Chad	Tchad TIDC	2013	2377178	1608312	67.6564	317	1095	1412	7547	3950	11497	148	143	291	Central Africa
861	Congo	Congo	2013	880193	688131	78.1796	617	1208	1825	1235	551	1786	48	219	267	Central Africa
862	Congo	Congo 1	1996													Central Africa
863	Congo	Congo 1	1997													Central Africa
864	Congo	Congo 1	1998													Central Africa
865	Congo	Congo 1	2009	759199	612374	80.6605	371	1250	1621	1302	319	1621	0	158	158	Central Africa
866	Congo	Congo 1	2010	797172	647005	81.1625	574	1028	1602	1222	380	1602	17	179	196	Central Africa
867	Congo	Congo 1	2011	838718	681531	81.2587	483	1077	1560	1166	394	1560	18	160	178	Central Africa
868	Congo	Congo 1	2012	842462	684422	81.2407	1157	1396	2553	1710	843	2553	35	171	206	Central Africa
869	Congo	Congo 1	2013	842462												Central Africa
870	Congo	Congo Extension	1996													Central Africa
871	Congo	Congo Extension	1997													Central Africa
872	Congo	Congo Extension	1998													Central Africa
873	Congo	Congo Extension	2009	5716	4793	83.8523	0	47	47	34	13	47	0	1	1	Central Africa
874	Congo	Congo Extension	2010	5854	4917	83.9939	8	36	44	31	13	44	0	2	2	Central Africa
875	Congo	Congo Extension	2011	5938	4596	77.3998	1	41	42	33	9	42	0	0	0	Central Africa
876	Congo	Congo Extension	2012	5824	4716	80.9753	3	39	42	32	10	42	0	0	0	Central Africa
877	DRC	Bandundu	1996													Central Africa
878	DRC	Bandundu	1997													Central Africa
879	DRC	Bandundu	1998													Central Africa
880	DRC	Bandundu	2009	1269333	1066240	84	600	4906	5506	4606	926	5532	84	419	503	Central Africa
881	DRC	Bandundu	2010	1315931	1079063	82	0	5506	5506	4701	2646	7347	2	501	503	Central Africa
882	DRC	Bandundu	2011	1406032	1129718	80.348	1763	3743	5506	5201	2712	7913	136	1298	1434	Central Africa
883	DRC	Bandundu	2012	1454810	1148271	78.9293	1580	1780	3360	4567	2606	7173	155	290	445	Central Africa
884	DRC	Bandundu	2013	1586616	1283717	80.9091	607	1093	1700	4793	2739	7532	210	434	644	Central Africa
885	DRC	Bas - Congo	1996													Central Africa
886	DRC	Bas - Congo	1997													Central Africa
887	DRC	Bas - Congo	1998													Central Africa
888	DRC	Bas - Congo	2007	787993	381524	48.4172			0						0	Central Africa
889	DRC	Bas - Congo	2009	843130	549603	65.186	4643	1286	5929	4643	1286	5929	36	1275	1311	Central Africa
890	DRC	Bas - Congo	2010	838308	584545	69.7291	878	5051	5929	4643	1286	5929	48	592	640	Central Africa
891	DRC	Bas - Congo	2011	873653	659260	75.4602	556	1464	2020	3006	907	3913	170	585	755	Central Africa
892	DRC	Bas - Congo	2012	865981	641060	74.027	246	1254	1500	4773	1156	5929	45	477	522	Central Africa
893	DRC	Bas - Congo	2013	1448090	682142	47.1063	2407	3452	5859	4703	1156	5859	413	364	777	Central Africa
894	DRC	Butembo-Beni	1996													Central Africa
895	DRC	Butembo-Beni	1997													Central Africa
896	DRC	Butembo-Beni	1998													Central Africa
897	DRC	Butembo-Beni	2009	1428752	519539	36.3631	2619	1818	4437	1679	671	2350	132	33	165	Central Africa
898	DRC	Butembo-Beni	2010	1117878	693853	62.0688	1172	2108	3280	2181	1099	3280	74	116	190	Central Africa
899	DRC	Butembo-Beni	2011	1161091	804070	69.2512	1441	1909	3350	1990	1360	3350	70	222	292	Central Africa
900	DRC	Butembo-Beni	2012	1248771	912531	73.0743	1182	2146	3328	2111	1222	3333	43	143	186	Central Africa
901	DRC	Butembo-Beni	2013	1265159	946694	74.8281	1432	2038	3470	2047	1423	3470	27	142	169	Central Africa
902	DRC	Equateur-Kiri	1996													Central Africa
903	DRC	Equateur-Kiri	1997													Central Africa
904	DRC	Equateur-Kiri	1998													Central Africa
905	DRC	Equateur-Kiri	2009	1083913	869236	80.1943	5366	378	5744	2619	1818	4437	109	300	409	Central Africa
906	DRC	Equateur-Kiri	2010	1158359	903345	77.9849	944	3495	4439	2619	1818	4437	109	270	379	Central Africa
907	DRC	Equateur-Kiri	2011	1174844	918510	78.1814	4911	0	4911	3148	1763	4911	376	6	382	Central Africa
908	DRC	Equateur-Kiri	2012	1236869	976298	78.933	743	3616	4359	3148	1763	4911	104	142	246	Central Africa
909	DRC	Equateur-Kiri	2013	1196646	932947	77.9635	651	7642	8293	2950	1697	4647	29	127	156	Central Africa
910	DRC	Ituri Nord	1996													Central Africa
911	DRC	Ituri Nord	1997													Central Africa
912	DRC	Ituri Nord	1998													Central Africa
913	DRC	Ituri Nord	2009	957629	770462	80.4552	3238	2515	5753	5366	378	5744	146	142	288	Central Africa
914	DRC	Ituri Nord	2010	1013567	826441	81.5379	1205	6044	7249	6248	642	6890	0	576	576	Central Africa
915	DRC	Ituri Nord	2011	1073931	876333	81.6005	3238	2515	5753	6444	734	7178	2	434	436	Central Africa
916	DRC	Ituri Nord	2012	1128360	922124	81.7225	2791	8228	11019	8556	984	9540	2	434	436	Central Africa
917	DRC	Ituri Nord	2013	1170575	952896	81.4041	531	10879	11410	8509	1251	9760	0	276	276	Central Africa
918	DRC	Ituri Sud	1996													Central Africa
919	DRC	Ituri Sud	1997													Central Africa
920	DRC	Ituri Sud	1998													Central Africa
921	DRC	Ituri Sud	2012	415002	159530	38.4408	1055	0	1055	786	196	982	158	0	158	Central Africa
922	DRC	Ituri Sud	2013	1316987	478480	36.3314	1607	938	2545	1640	495	2135	151	96	247	Central Africa
923	DRC	Kasai	1996													Central Africa
924	DRC	Kasai	1997													Central Africa
925	DRC	Kasai	1998													Central Africa
926	DRC	Kasai	2009	9431464	6765586	71.7342	3392	1748	5140	17642	1755	19397	173	453	626	Central Africa
927	DRC	Kasai	2010	9677513	7378885	76.2477	2066	5238	7304	16674	2913	19587	33	77	110	Central Africa
928	DRC	Kasai	2011	10073103	7871146	78.1402	7409	16362	23771	19722	4049	23771	200	1051	1251	Central Africa
929	DRC	Kasai	2012	10124356	8076981	79.7777	6454	15676	22130	17491	4639	22130	207	443	650	Central Africa
930	DRC	Kasai	2013	10714454	8557492	79.8687	4733	16799	21532	11387	2688	14075	173	514	687	Central Africa
931	DRC	Kasongo	1996													Central Africa
932	DRC	Kasongo	1997													Central Africa
933	DRC	Kasongo	1998													Central Africa
934	DRC	Kasongo	2006		0				0				32	0	32	Central Africa
935	DRC	Kasongo	2009	1168205	727583	62.2821	600	1384	1984	3392	1748	5140	36	48	84	Central Africa
936	DRC	Kasongo	2010	1213760	839625	69.1755	890	4914	5804	3538	2266	5804	90	175	265	Central Africa
937	DRC	Kasongo	2011	1261862	1015200	80.4525	1113	1210	2323	4572	2554	7126	38	203	241	Central Africa
938	DRC	Kasongo	2012	1325913	1064737	80.3022	840	0	840	3417	1470	4887	48	214	262	Central Africa
939	DRC	Kasongo	2013	1379852	1119158	81.1071	1500	2500	4000	4785	3065	7850	22	140	162	Central Africa
940	DRC	Katanga Nord	1996													Central Africa
941	DRC	Katanga Nord	1997													Central Africa
942	DRC	Katanga Nord	1998													Central Africa
943	DRC	Katanga Nord	2009	538183	405311	75.311	200	3743	3943	2864	1299	4163	0	89	89	Central Africa
944	DRC	Katanga Nord	2010	574544	468169	81.4853	90	4143	4233	2845	1388	4233	0	94	94	Central Africa
945	DRC	Katanga Nord	2011	586255	484601	82.6604	1231	4143	5374	3028	2346	5374	0	93	93	Central Africa
946	DRC	Katanga Nord	2012	611391	504560	82.5266	0	4462	4462	2754	1708	4462	0	94	94	Central Africa
947	DRC	Katanga Nord	2013	647276	527423	81.4835	82	3695	3777	2389	1388	3777	10	73	83	Central Africa
948	DRC	Katanga Sud	1996													Central Africa
949	DRC	Katanga Sud	1997													Central Africa
950	DRC	Katanga Sud	1998													Central Africa
951	DRC	Katanga Sud	2009	595165	409441	68.7945	640	3513	4153	2098	2073	4171	10	124	134	Central Africa
952	DRC	Katanga Sud	2010	643640	509332	79.1331	2456	4153	6609	4080	2529	6609	3	125	128	Central Africa
953	DRC	Katanga Sud	2011	649359	522469	80.4592	2587	3659	6246	3676	2570	6246	7	127	134	Central Africa
954	DRC	Katanga Sud	2012	685835	549088	80.0612	1782	4458	6240	3571	2669	6240	12	126	138	Central Africa
955	DRC	Katanga Sud	2013	712421	576057	80.8591	1810	4493	6303	3507	2792	6299	6	132	138	Central Africa
956	DRC	Lualaba	1996													Central Africa
957	DRC	Lualaba	1997													Central Africa
958	DRC	Lualaba	1998													Central Africa
959	DRC	Lualaba	2004		0				0				40	0	40	Central Africa
960	DRC	Lualaba	2008	173150	129446	74.7595										Central Africa
961	DRC	Lualaba	2009	193971	148668	76.6444	299	609	908	763	150	913	9	45	54	Central Africa
962	DRC	Lualaba	2010	209579	170171	81.1966	184	673	857	754	103	857	69	61	130	Central Africa
963	DRC	Lualaba	2011	210631	175763	83.4459	124	675	799	730	69	799	4	59	63	Central Africa
964	DRC	Lualaba	2012	231515	194202	83.8831	112	628	740	682	58	740	4	56	60	Central Africa
965	DRC	Lualaba	2013	238105	196448	82.5048	119	558	677	639	38	677	0	60	60	Central Africa
966	DRC	Lubutu	1996													Central Africa
967	DRC	Lubutu	1997													Central Africa
968	DRC	Lubutu	1998													Central Africa
969	DRC	Lubutu	2009	327688	213383	65.1177	2008	1400	3408	3229	179	3408	84	16	100	Central Africa
970	DRC	Lubutu	2010	337519	148848	44.1006	734	1200	1934	3229	179	3408	102	104	206	Central Africa
971	DRC	Lubutu	2011	312882	230606	73.7038	1813	409	2222	3929	213	4142	58	29	87	Central Africa
972	DRC	Lubutu	2012	372934	285895	76.661	2037	649	2686	1994	692	2686	95	95	190	Central Africa
973	DRC	Lubutu	2013	383817	301828	78.6385	418	2164	2582	1678	904	2582	162	100	262	Central Africa
974	DRC	Masisi-Walikale	1996													Central Africa
975	DRC	Masisi-Walikale	1997													Central Africa
976	DRC	Masisi-Walikale	1998													Central Africa
977	DRC	Masisi-Walikale	2009	913156	285047	31.2156	2091	0	2091	1987	367	2354	62	0	62	Central Africa
978	DRC	Masisi-Walikale	2010	940551	657909	69.9493	2309	2766	5075	3590	1485	5075	84	62	146	Central Africa
979	DRC	Masisi-Walikale	2011	980637	716466	73.0613	0	4452	4452	2766	1636	4402	0	138	138	Central Africa
980	DRC	Masisi-Walikale	2012	1063306	551085	51.8275	0	1332	1332	2766	1691	4457	0	138	138	Central Africa
981	DRC	Masisi-Walikale	2013	1099621	674456	61.3353	0	2931	2931	2017	904	2921	4	125	129	Central Africa
982	DRC	Mongala	1996													Central Africa
983	DRC	Mongala	1997													Central Africa
984	DRC	Mongala	1998													Central Africa
985	DRC	Mongala	2009	1261975	943994	74.8029	0	4886	4886	11820	723	12543	0	150	150	Central Africa
986	DRC	Mongala	2010	1289433	995793	77.2272	0	5035	5035	4145	620	4765	0	286	286	Central Africa
987	DRC	Mongala	2011	1363615	1122164	82.2933	0	4765	4765	4145	635	4780	15	286	301	Central Africa
988	DRC	Mongala	2012	1449933	1080863	74.5457	0	1286	1286	3077	1076	4153	14	191	205	Central Africa
989	DRC	Mongala	2013	1449933	1080863	74.5457	0	1286	1286	3077	1076	4153	14	191	205	Central Africa
990	DRC	Rutshuru-Goma	1996													Central Africa
991	DRC	Rutshuru-Goma	1997													Central Africa
992	DRC	Rutshuru-Goma	1998													Central Africa
993	DRC	Rutshuru-Goma	2008		0								33	56	89	Central Africa
994	DRC	Rutshuru-Goma	2009	458085	337538	73.6846	321	731	1052	683	362	1045	38	54	92	Central Africa
995	DRC	Rutshuru-Goma	2010	541085	400357	73.9915	197	991	1188	737	451	1188	7	93	100	Central Africa
996	DRC	Rutshuru-Goma	2011	617641	458746	74.2739	58	1176	1234	745	489	1234	3	99	102	Central Africa
997	DRC	Rutshuru-Goma	2012	606916	438040	72.1747	2	1094	1096	632	464	1096	3	99	102	Central Africa
998	DRC	Rutshuru-Goma	2013	616337	283168	45.9437	0	1096	1096	416	319	735	6	57	63	Central Africa
999	DRC	Sankuru	1996													Central Africa
1000	DRC	Sankuru	1997													Central Africa
1001	DRC	Sankuru	1998													Central Africa
1002	DRC	Sankuru	2009	912780	741912	81.2805	1868	6910	8778	7835	943	8778	176	222	398	Central Africa
1003	DRC	Sankuru	2010	992797	801605	80.7421	1837	7275	9112	5504	1097	6601	94	271	365	Central Africa
1004	DRC	Sankuru	2011	999225	831006	83.1651	1837	7233	9070	6433	2036	8469	285	482	767	Central Africa
1005	DRC	Sankuru	2012	1008693	818838	81.1781	1734	4912	6646	5237	1409	6646	255	516	771	Central Africa
1006	DRC	Tshopo	1996													Central Africa
1007	DRC	Tshopo	1997													Central Africa
1008	DRC	Tshopo	1998													Central Africa
1009	DRC	Tshopo	2004		0				0				97	68	165	Central Africa
1010	DRC	Tshopo	2009	1486609	857761	57.6992	764	6990	7754	6603	1151	7754	4	1002	1006	Central Africa
1011	DRC	Tshopo	2010	1539094	960967	62.4372	304	7450	7754	6874	878	7752	93	1003	1096	Central Africa
1012	DRC	Tshopo	2011	1492660	1007715	67.5114	3564	6143	9707	8025	1110	9135	196	1031	1227	Central Africa
1013	DRC	Tshopo	2012	1603414	1149333	71.6804	1448	8254	9702	8773	932	9705	34	1186	1220	Central Africa
1014	DRC	Tshopo	2013	1503158	1156680	76.95	2184	8254	10438	9570	1127	10697	141	1374	1515	Central Africa
1015	DRC	Tshuapa	1997													Central Africa
1016	DRC	Tshuapa	1998													Central Africa
1017	DRC	Tshuapa	2005		0				0				21	0	21	Central Africa
1018	DRC	Tshuapa	2009	1207270	608175	50.3761	1008	330	1338	1107	231	1338	56	153	209	Central Africa
1019	DRC	Tshuapa	2010	1286216	965218	75.0432	2596	305	2901	2527	374	2901	241	133	374	Central Africa
1020	DRC	Tshuapa	2011	1329879	972614	73.1355	637	2002	2639	2227	412	2639	56	198	254	Central Africa
1021	DRC	Tshuapa	2012	1266778	981538	77.483	939	1850	2789	2527	374	2901	0	197	197	Central Africa
1022	DRC	Tshuapa	2013	1308009	785643	60.064	875	1235	2110	1762	355	2117	104	169	273	Central Africa
1023	DRC	Ubangi Nord	1996													Central Africa
1024	DRC	Ubangi Nord	1997													Central Africa
1025	DRC	Ubangi Nord	1998													Central Africa
1026	DRC	Ubangi Nord	2009	695452	303006	43.5696	1724	3549	5273	4773	500	5273	85	161	246	Central Africa
1027	DRC	Ubangi Nord	2010	738214	367361	49.7635	0	4814	4814	4381	433	4814	162	327	489	Central Africa
1028	DRC	Ubangi Nord	2011	748833	516704	69.0012	1228	3875	5103	4681	422	5103	193	327	520	Central Africa
1029	DRC	Ubangi Nord	2012	784987	468038	59.6237	475	3049	3524	3826	431	4257	165	322	487	Central Africa
1030	DRC	Ubangi Nord	2013	1202261	935184	77.7854	863	5804	6667	5622	536	6158	53	591	644	Central Africa
1031	DRC	Ubangi Sud	1996													Central Africa
1032	DRC	Ubangi Sud	1997													Central Africa
1033	DRC	Ubangi Sud	1998													Central Africa
1034	DRC	Ubangi Sud	2009	1027251	342333	33.3252	3826	7140	10966	5261	568	5829	99	171	270	Central Africa
1035	DRC	Ubangi Sud	2010	1102720	435401	39.4843	947	5829	6776	5921	855	6776	0	312	312	Central Africa
1036	DRC	Ubangi Sud	2011	1263110	912475	72.2403	492	7343	7835	5602	818	6420	28	260	288	Central Africa
1037	DRC	Ubangi Sud	2012	1384991	1039205	75.0333	0	7033	7033	4455	519	4974	0	280	280	Central Africa
1038	DRC	Ubangi Sud	2013	1150209	855123	74.345	0	5103	5103	3454	375	3829	0	209	209	Central Africa
1039	DRC	Uélés	1996													Central Africa
1040	DRC	Uélés	1997													Central Africa
1041	DRC	Uélés	1998													Central Africa
1042	DRC	Uélés	2009	1237093	839439	67.8558	2031	4125	6156	4371	1785	6156	0	350	350	Central Africa
1043	DRC	Uélés	2010	1371842	1103356	80.4288	3279	3662	6941	5395	1546	6941	54	297	351	Central Africa
1044	DRC	Uélés	2011	1473048	1178391	79.9968	2539	5599	8138	6364	1774	8138	0	411	411	Central Africa
1045	DRC	Uélés	2012	1509008	1164638	77.179	2539	5599	8138	6364	1774	8138	0	411	411	Central Africa
1046	DRC	Uélés	2013	1927483	1346663	69.8664	3084	5599	8683	7053	1850	8903	55	417	472	Central Africa
1047	Eq. Guinea	Bioko TIDC	1996													Central Africa
1048	Eq. Guinea	Bioko TIDC	1997													Central Africa
1049	Eq. Guinea	Bioko TIDC	1998													Central Africa
1050	Eq. Guinea	Bioko TIDC	2009	80206	56902	70.9448	35	69	104			104	3	17	20	Central Africa
1051	Eq. Guinea	Bioko TIDC	2010	81318	57735	70.999	53	151	204	112	92	204	0	20	20	Central Africa
1052	Eq. Guinea	Bioko TIDC	2013	81318	11840	14.5601	53	151	204	112	92	204	2	18	20	Central Africa
1053	Ethiopia	Asosa	1996													East Africa
1054	Ethiopia	Asosa	1997													East Africa
1055	Ethiopia	Asosa	1998													East Africa
1056	Ethiopia	Asosa	2013	322596	207779	64.4084	0	0	0	0	0	0	0	0	0	East Africa
1057	Ethiopia	Bench Maji	1996													East Africa
1058	Ethiopia	Bench Maji	1997													East Africa
1059	Ethiopia	Bench Maji	1998													East Africa
1060	Ethiopia	Bench Maji	2009	674954	518070	76.7563	2993	2661	5654	4742	912	5654	91	127	218	East Africa
1061	Ethiopia	Bench Maji	2010	690295	543038	78.6675	1345	5258	6603	5531	1072	6603	28	548	576	East Africa
1062	Ethiopia	Bench Maji	2011	710113	520296	73.2695	864	5388	6252	4857	1395	6252	123	459	582	East Africa
1063	Ethiopia	Bench Maji	2012	725509	553741	76.3245	1224	4339	5563	4892	1000	5892	115	631	746	East Africa
1064	Ethiopia	Bench Maji	2013	925269	600251	64.8731	4992	3959	8951	5662	3526	9188	163	634	797	East Africa
1065	Ethiopia	East Wollega	1996													East Africa
1066	Ethiopia	East Wollega	1997													East Africa
1067	Ethiopia	East Wollega	1998													East Africa
1068	Ethiopia	East Wollega	2009	808958	666005	82.3287	1992	8676	10668	9577	1091	10668	111	424	535	East Africa
1069	Ethiopia	East Wollega	2010	855965	700143	81.7958	794	10374	11168	10441	727	11168	48	504	552	East Africa
1070	Ethiopia	East Wollega	2011	869620	717348	82.4898	161	11121	11282	10074	1208	11282	319	1243	1562	East Africa
1071	Ethiopia	East Wollega	2012	878629	719123	81.846	3131	10002	13133	9750	3392	13142	3500	1318	4818	East Africa
1072	Ethiopia	East Wollega	2013	993200	745762	75.0868	199	11875	12074	8866	3714	12580	351	2354	2705	East Africa
1073	Ethiopia	Gambella	1996													East Africa
1074	Ethiopia	Gambella	1997													East Africa
1075	Ethiopia	Gambella	1998													East Africa
1076	Ethiopia	Gambella	2009	99037	77442	78.195	122	481	603	511	95	606	9	40	49	East Africa
1077	Ethiopia	Gambella	2010	101013	73435	72.6986	103	774	877	749	128	877	3	158	161	East Africa
1078	Ethiopia	Gambella	2011	103896	84929	81.7442	347	694	1041	853	203	1056	7	89	96	East Africa
1079	Ethiopia	Gambella	2012	106839	76322	71.4365	81	853	934	805	129	934	12	174	186	East Africa
1080	Ethiopia	Gambella	2013	130160	88583	68.057	425	1673	2098	735	368	1103	53	125	178	East Africa
1081	Ethiopia	Illubabor	1996													East Africa
1082	Ethiopia	Illubabor	1997													East Africa
1083	Ethiopia	Illubabor	1998													East Africa
1084	Ethiopia	Illubabor	2009	730035	594051	81.3729	376	8402	8778	7924	854	8778	297	381	678	East Africa
1085	Ethiopia	Illubabor	2010	772321	639544	82.8081	330	7442	7772	7133	639	7772	29	560	589	East Africa
1086	Ethiopia	Illubabor	2011	735536	597399	81.2195	502	7276	7778	7528	516	8044	25	636	661	East Africa
1087	Ethiopia	Illubabor	2012	1197841	975753	81.4593	8422	6600	15022	10198	5660	15858	647	760	1407	East Africa
1088	Ethiopia	Illubabor	2013	1455236	1012561	69.5805	410	776	1186	10152	10010	20162	127	1103	1230	East Africa
1089	Ethiopia	Jimma	1996													East Africa
1090	Ethiopia	Jimma	1997													East Africa
1091	Ethiopia	Jimma	1998													East Africa
1092	Ethiopia	Jimma	2009	887344	728471	82.0957	2453	9320	11773	10879	894	11773	137	237	374	East Africa
1093	Ethiopia	Jimma	2010	911323	743218	81.5537	591	11504	12095	10918	1177	12095	137	237	374	East Africa
1094	Ethiopia	Jimma	2011	868237	736193	84.7917	817	9852	10669	9373	1081	10454	1	360	361	East Africa
1095	Ethiopia	Jimma	2012	2156055	1741406	80.7682	22302	9815	32117	16975	15225	32200	981	395	1376	East Africa
1096	Ethiopia	Jimma	2013	2367755	1910639	80.6941	4017	29253	33270	15960	18585	34545	208	1209	1417	East Africa
1097	Ethiopia	Kafa-Shekka CDTI	1996													East Africa
1098	Ethiopia	Kafa-Shekka CDTI	1997													East Africa
1099	Ethiopia	Kafa-Shekka CDTI	1998													East Africa
1100	Ethiopia	Kafa-Shekka CDTI	2009	1161273	925049	79.6582	1607	6834	8441	7697	747	8444	89	270	359	East Africa
1101	Ethiopia	Kafa-Shekka CDTI	2010	1215404	962256	79.1717	2032	8342	10374	9433	941	10374	21	986	1007	East Africa
1102	Ethiopia	Kafa-Shekka CDTI	2011	1233117	943981	76.5524	1063	9713	10776	9732	1044	10776	74	805	879	East Africa
1103	Ethiopia	Kafa-Shekka CDTI	2012	1249926	1001572	80.1305	254	10031	10285	9191	1094	10285	108	980	1088	East Africa
1104	Ethiopia	Kafa-Shekka CDTI	2013	1357420	1054586	77.6905	9761	9221	18982	9481	8036	17517	237	1070	1307	East Africa
1105	Ethiopia	Kemashi	1996													East Africa
1106	Ethiopia	Kemashi	1997													East Africa
1107	Ethiopia	Kemashi	1998													East Africa
1108	Ethiopia	Kemashi	2013	109830	81604	74.3003	0	0	0	0	0	0	0	0	0	East Africa
1109	Ethiopia	Metekel	1996													East Africa
1110	Ethiopia	Metekel	1997													East Africa
1111	Ethiopia	Metekel	1998													East Africa
1112	Ethiopia	Metekel	2009	147524	104363	70.7431	477	1009	1486	1323	183	1506	51	60	111	East Africa
1113	Ethiopia	Metekel	2010	151284	121072	80.0296	310	1497	1807	1684	123	1807	47	127	174	East Africa
1114	Ethiopia	Metekel	2011	156942	112227	71.5086	143	1270	1413	1263	150	1413	57	177	234	East Africa
1115	Ethiopia	Metekel	2012	166828	130201	78.0451	108	837	945	867	78	945	47	226	273	East Africa
1116	Ethiopia	Metekel	2013	164471	143321	87.1406	470	909	1379	1078	301	1379	0	295	295	East Africa
1117	Ethiopia	North Gondar	1996													East Africa
1118	Ethiopia	North Gondar	1997													East Africa
1119	Ethiopia	North Gondar	1998													East Africa
1120	Ethiopia	North Gondar	2009	280259	215805	77.002	945	2911	3856	3484	372	3856	56	185	241	East Africa
1121	Ethiopia	North Gondar	2010	283773	215632	75.9875	195	3196	3391	3122	269	3391	0	218	218	East Africa
1122	Ethiopia	North Gondar	2011	304737	213576	70.0854	192	3069	3261	3161	339	3500	73	427	500	East Africa
1123	Ethiopia	North Gondar	2012	502924	403787	80.2879	2506	3001	5507	4648	859	5507	192	357	549	East Africa
1124	Ethiopia	North Gondar	2013	734976	455910	62.0306	1457	5089	6546	4073	2475	6548	0	439	439	East Africa
1125	Ethiopia	West Wollega	1996													East Africa
1126	Ethiopia	West Wollega	1997													East Africa
1127	Ethiopia	West Wollega	1998													East Africa
1128	Ethiopia	West Wollega	2005		0								155	67	222	East Africa
1129	Ethiopia	West Wollega	2009	966757	784106	81.1068	2297	11337	13634	10724	2910	13634	257	568	825	East Africa
1130	Ethiopia	West Wollega	2010	985801	811531	82.322	714	11822	12536	10454	2082	12536	41	989	1030	East Africa
1131	Ethiopia	West Wollega	2011	998574	815333	81.6497	1178	11455	12633	10110	2081	12191	416	3692	4108	East Africa
1132	Ethiopia	West Wollega	2012	1032280	844647	81.8234	2636	12182	14818	11240	3578	14818	2476	5684	8160	East Africa
1133	Ethiopia	West Wollega	2013	1093647	864811	79.0759	543	13517	14060	10216	3844	14060	0	722	722	East Africa
1134	Gabon	Gabon	1996													Central Africa
1135	Gabon	Gabon	1997													Central Africa
1136	Gabon	Gabon	1998													Central Africa
1137	Gabon	Gabon	1999	6480	3519	54.3056										Central Africa
1138	Gabon	Gabon	2000	7906	4228	53.4784										Central Africa
1139	Gabon	Gabon	2001	8556	5359	62.6344										Central Africa
1140	Gabon	Gabon	2002	9434	5935	62.9107							10	0	10	Central Africa
1141	Gabon	Gabon	2003	9679	6425	66.3808							6	4	10	Central Africa
1142	Gabon	Gabon	2004	9790	6242	63.7589										Central Africa
1143	Ghana	Ghana	1996													West Africa
1144	Ghana	Ghana	1997													West Africa
1145	Ghana	Ghana	1998													West Africa
1146	Ghana	Ghana	2008	2471344	1784353	72.2017										West Africa
1147	Ghana	Ghana	2011	2294913	1776626	77.4158	966	5943	6909	5868	1043	6911	0	1402	1402	West Africa
1148	Ghana	Ghana	2012	4351572	3466716	79.6658										West Africa
1149	Ghana	Ghana	2013	4279086	3495861	81.6964	0	7532	7532	6329	1203	7532	0	5162	5162	West Africa
1150	Guinea	Guinée-Conakry	1996													West Africa
1151	Guinea	Guinée-Conakry	1997													West Africa
1152	Guinea	Guinée-Conakry	1998													West Africa
1153	Guinea	Guinée-Conakry	2012	2694390	2236136	82.9923	210	11357	11567	9721	1846	11567	0	233	233	West Africa
1154	Guinea	Guinée-Conakry	2013	2812213	2261919	80.432	0	0	0	8270	2242	10512	0	0	233	West Africa
1155	Guinea-Bissau	Guinée-Bissau	1996													West Africa
1156	Guinea-Bissau	Guinée-Bissau	1997													West Africa
1157	Guinea-Bissau	Guinée-Bissau	1998													West Africa
1158	Guinea-Bissau	Guinée-Bissau	2008	135525	70616	52.1055										West Africa
1159	Guinea-Bissau	Guinée-Bissau	2011	180797	135014	74.6771	0	1544	1544	794	55	849	0	36	36	West Africa
1160	Guinea-Bissau	Guinée-Bissau	2012	168128	107835	64.1386										West Africa
1161	Guinea-Bissau	Guinée-Bissau	2013	185563	107278	57.8122	320	1355	1675	1502	173	1675	1	45	46	West Africa
1162	Liberia	Lofa, Bong, Nimba	1996													West Africa
1163	Liberia	Lofa, Bong, Nimba	1997													West Africa
1164	Liberia	Lofa, Bong, Nimba	1998													West Africa
1165	Liberia	Lofa, Bong, Nimba	1999	1108469	177523	16.0152										West Africa
1166	Liberia	Lofa, Bong, Nimba	2009	1215387	648543	53.361	636	1874	2510	1673	361	2034	126	169	295	West Africa
1167	Liberia	Lofa, Bong, Nimba	2010	1423463	1163604	81.7446	922	2016	2938	2294	608	2902	93	225	318	West Africa
1168	Liberia	Lofa, Bong, Nimba	2011	1740475	1423477	81.7867	1075	2227	3302	2954	907	3861	172	262	434	West Africa
1169	Liberia	Lofa, Bong, Nimba	2012	1656620	1329207	80.2361	1453	2544	3997	3080	706	3786	85	176	261	West Africa
1170	Liberia	Lofa, Bong, Nimba	2013	1841200	1563221	84.9023	1526	3203	4729	3392	1047	4439	60	176	236	West Africa
1171	Liberia	Southeastern	1996													West Africa
1172	Liberia	Southeastern	1997													West Africa
1173	Liberia	Southeastern	1998													West Africa
1174	Liberia	Southeastern	2009	301347	243248	80.7202	797	1614	2411	1451	635	2086	68	48	116	West Africa
1175	Liberia	Southeastern	2010	335848	274726	81.8007	701	1788	2489	1233	520	1753	54	111	165	West Africa
1176	Liberia	Southeastern	2011	489461	415934	84.978	929	1825	2754	1688	1015	2703	105	122	227	West Africa
1177	Liberia	Southeastern	2012	479795	401115	83.6013	655	2560	3215	1658	817	2475	74	86	160	West Africa
1178	Liberia	Southeastern	2013	477099	398321	83.4881	619	2086	2705	1663	784	2447	39	124	163	West Africa
1179	Liberia	Southwestern	1996													West Africa
1180	Liberia	Southwestern	1997													West Africa
1181	Liberia	Southwestern	1998													West Africa
1182	Liberia	Southwestern	2009	559549	396705	70.8973	1613	1114	2727	1684	320	2004	83	42	125	West Africa
1183	Liberia	Southwestern	2010	716336	565013	78.8754	1904	2242	4146	2123	565	2688	86	138	224	West Africa
1184	Liberia	Southwestern	2011	705572	580098	82.2167	967	1181	2148	1814	624	2438	179	168	347	West Africa
1185	Liberia	Southwestern	2012	801983	658490	82.1077	2242	1712	3954	2379	476	2855	58	148	206	West Africa
1186	Liberia	Southwestern	2013	801160	685025	85.5041	411	2237	2648	3016	461	3477	87	166	253	West Africa
1187	Malawi	Malawi Extension	1996													East Africa
1188	Malawi	Malawi Extension	1997													East Africa
1189	Malawi	Malawi Extension	1998													East Africa
1190	Malawi	Malawi Extension	2001	859220	94801	11.0334										East Africa
1191	Malawi	Malawi Extension	2002	878998	202835	23.0757										East Africa
1192	Malawi	Malawi Extension	2009	1118970	925716	82.7293	723	9088	9811	3869	5942	9811	509	1409	1918	East Africa
1193	Malawi	Malawi Extension	2010	1148270	942356	82.0675	734	8423	9157	3796	6242	10038	106	1983	2089	East Africa
1194	Malawi	Malawi Extension	2011	1178944	969874	82.2663	667	8813	9480	3982	6715	10697	140	1290	1430	East Africa
1195	Malawi	Malawi Extension	2012	1213796	1003158	82.6463	100	8735	8835	3983	5873	9856	41	1663	1704	East Africa
1196	Malawi	Malawi Extension	2013	1238928	1023561	82.6167	117	9365	9482	4033	5881	9914	10	2654	2664	East Africa
1197	Malawi	Thyolo, Mwanza	1996													East Africa
1198	Malawi	Thyolo, Mwanza	2005	721278	563132	78.0742	0	0	0				0	224	224	East Africa
1199	Malawi	Thyolo, Mwanza	2009	859336	712639	82.929	443	3893	4336	2041	2295	4336	78	791	869	East Africa
1200	Malawi	Thyolo, Mwanza	2010	869442	723692	83.2364	1531	3990	5521	2437	3084	5521	47	759	806	East Africa
1201	Malawi	Thyolo, Mwanza	2011	899168	749092	83.3095	579	5425	6004	2678	3326	6004	100	808	908	East Africa
1202	Malawi	Thyolo, Mwanza	2012	909413	755766	83.1048	390	5904	6294	2859	3535	6394	7	886	893	East Africa
1203	Malawi	Thyolo, Mwanza	2013	905905	753584	83.1858	625	6072	6697	2971	3726	6697	80	803	883	East Africa
1204	Mali	Mali	1996													West Africa
1205	Mali	Mali	1997													West Africa
1206	Mali	Mali	1998													West Africa
1207	Mali	Mali	2012	4844513	3956909	81.6782	0	7771	7771	7189	550	7739	0	452	452	West Africa
1208	Mali	Mali	2013	5035179	4149706	82.4143	0	8030	8030	7480	550	8030	0	461	461	West Africa
1209	Nigeria	Adamawa	1996													West Africa
1210	Nigeria	Adamawa	1997													West Africa
1211	Nigeria	Adamawa	1998													West Africa
1212	Nigeria	Adamawa	2006	1237434	1058074	85.5055	242	2389	2631			2949	391	847	1238	West Africa
1213	Nigeria	Adamawa	2007	1242390	1065452	85.7583	2989	2631	5620			5600	291	1204	1495	West Africa
1214	Nigeria	Adamawa	2008	1394085	1068382	76.6368	0	8325	8325			8325	71	1236	1307	West Africa
1215	Nigeria	Adamawa	2009	1415605	1127312	79.6346	4976	3389	8365	7546	819	8325	322	859	1181	West Africa
1216	Nigeria	Adamawa	2010	1567064	1258694	80.3218	1661	6614	8275	9171	815	9986	304	1044	1348	West Africa
1217	Nigeria	Adamawa	2011	1714764	1360952	79.3667	1680	6614	8294	9226	819	10045	210	1097	1307	West Africa
1218	Nigeria	Akwa Ibom	1996													West Africa
1219	Nigeria	Akwa Ibom	1997													West Africa
1220	Nigeria	Akwa Ibom	1998													West Africa
1221	Nigeria	Akwa Ibom	2007	23463	13167	56.1181	7	51	58			56	16	24	40	West Africa
1222	Nigeria	Akwa Ibom	2008	26408	17611	66.6881	10	53	63			63	3	9	12	West Africa
1223	Nigeria	Akwa Ibom	2009	27532	22462	81.5851	38	54	92	42	50	92	11	7	18	West Africa
1224	Nigeria	Akwa Ibom	2010	28628	24350	85.0566	25	92	117	54	63	117	9	13	22	West Africa
1225	Nigeria	Akwa Ibom	2011	29358	24801	84.4778	8	117	125	56	69	125	7	40	47	West Africa
1226	Nigeria	Akwa Ibom	2012	30304	25392	83.7909	9	125	134	59	75	134	4	47	51	West Africa
1227	Nigeria	Akwa Ibom	2013	31378	25821	82.2901	21	122	143	62	81	143	10	45	55	West Africa
1228	Nigeria	Bauchi	1996													West Africa
1229	Nigeria	Bauchi	1997													West Africa
1230	Nigeria	Bauchi	1998													West Africa
1231	Nigeria	Bauchi	1999	320000	196216	61.3175										West Africa
1232	Nigeria	Bauchi	2008	1296752	863397	66.5815	2368	2280	4648			4648	332	389	721	West Africa
1233	Nigeria	Bauchi	2009	1622810	1236506	76.1954	4328	6634	10962	10085	877	10962	269	516	785	West Africa
1234	Nigeria	Bauchi	2010	1646770	1307143	79.3762	3159	7056	10215	9345	870	10215	293	592	885	West Africa
1235	Nigeria	Bauchi	2011	1756890	1413776	80.4704	826	9951	10777	10319	458	10777	159	614	773	West Africa
1236	Nigeria	Bauchi	2012	1758236	1438670	81.8246	627	9182	9809	9354	455	9809	84	358	442	West Africa
1237	Nigeria	Bauchi	2013	1779838	1460877	82.0792	688	8543	9231	7903	1328	9231	55	439	494	West Africa
1238	Nigeria	Benue	1996													West Africa
1239	Nigeria	Benue	1997													West Africa
1240	Nigeria	Benue	1998													West Africa
1241	Nigeria	Benue	1999	750000	287311	38.3081										West Africa
1242	Nigeria	Benue	2002	1374276	692644	50.4006									191	West Africa
1243	Nigeria	Benue	2009	3281985	2380803	72.5416	8807	879	9686	14974	1634	16608	249	140	389	West Africa
1244	Nigeria	Benue	2010	3380405	2631198	77.8368	2616	5542	8158	16275	2952	19227	209	582	791	West Africa
1245	Nigeria	Benue	2011	3464915	2761592	79.7016	11954	14837	26791	23567	7766	31333	898	867	1765	West Africa
1246	Nigeria	Benue	2012	3551543	2775349	78.1449	3709	15069	18778	23567	7766	31333	741	870	1611	West Africa
1247	Nigeria	Benue	2013	3640327	2863842	78.6699	3709	15069	18778	23397	7766	31163	297	570	867	West Africa
1248	Nigeria	Borno	1996													West Africa
1249	Nigeria	Borno	1997													West Africa
1250	Nigeria	Borno	1998													West Africa
1251	Nigeria	Borno	2009	1017607	886776	87.1433	487	1587	2074	1721	314	2035	87	275	362	West Africa
1252	Nigeria	Borno	2010	1257632	1045206	83.109	1041	2012	3053	2669	414	3083	515	996	1511	West Africa
1253	Nigeria	Borno	2011	1381135	1095899	79.3477	941	2599	3540	3004	536	3540	594	1548	2142	West Africa
1254	Nigeria	Borno	2012	1600593	1123756	70.2087	712	3448	4160	3326	622	3948	492	2217	2709	West Africa
1255	Nigeria	Cross River	1996													West Africa
1256	Nigeria	Cross River	1997													West Africa
1257	Nigeria	Cross River	1998	605693	475788	78.5527										West Africa
1258	Nigeria	Cross River	2003	968945	742264	76.6054		2026	2026			2026	0	915	915	West Africa
1259	Nigeria	Cross River	2009	1155211	939826	81.3554	552	722	1274	6057	1280	7337	0	386	386	West Africa
1260	Nigeria	Cross River	2010	1220127	984653	80.7009	1537	3282	4819	6157	2203	8360	0	386	386	West Africa
1261	Nigeria	Cross River	2011	1252279	1019714	81.4287	1537	3282	4819	6173	2119	8292	452	434	886	West Africa
1262	Nigeria	Cross River	2012	1471572	1203016	81.7504	686	1553	2239	1752	487	2239	218	77	295	West Africa
1263	Nigeria	Cross River	2013	1495748	1224654	81.8757	2380	2239	4619	3354	1030	4384	0	2287	2287	West Africa
1264	Nigeria	Edo, Delta	1996													West Africa
1265	Nigeria	Edo, Delta	1997													West Africa
1266	Nigeria	Edo, Delta	1998													West Africa
1267	Nigeria	Edo, Delta	2007	1486732	1353417	91.033	1711	824	2535			3776	1711	824	2535	West Africa
1268	Nigeria	Edo, Delta	2008	1499796	1063837	70.9321	1456	2711	4167			3134	156	87	243	West Africa
1269	Nigeria	Edo, Delta	2009	1576068	1242976	78.8656	4622	4093	8715	6443	2263	8805	514	643	1157	West Africa
1270	Nigeria	Edo, Delta	2010	1569383	1266609	80.7074	2775	6409	9184	6879	2205	9084	470	640	1110	West Africa
1271	Nigeria	Edo, Delta	2011	1609999	1253912	77.8828	949	7959	8908	5823	3085	8908	504	863	1367	West Africa
1272	Nigeria	Edo, Delta	2012	2049080	1695497	82.7443	2084	7465	9549	6296	3253	9549	369	1037	1406	West Africa
1273	Nigeria	Ekiti	1996													West Africa
1274	Nigeria	Ekiti	1997													West Africa
1275	Nigeria	Ekiti	1998													West Africa
1276	Nigeria	Ekiti	1999	424548	330818	77.9224										West Africa
1277	Nigeria	Ekiti	2003	798563	595005	74.5095										West Africa
1278	Nigeria	Ekiti	2009	1171143	896782	76.5732	2063	2048	4111	2109	3754	5863	423	520	943	West Africa
1279	Nigeria	Ekiti	2010	1208887	950153	78.5973	589	671	1260	2506	3946	6452	453	547	1000	West Africa
1280	Nigeria	Ekiti	2011	2173474	1598685	73.5544	589	671	1260	3095	4629	7724	88	322	410	West Africa
1281	Nigeria	Ekiti	2012	1272509	806545	63.3823	48	175	223	3189	4723	7912	24	141	165	West Africa
1282	Nigeria	Ekiti	2013	1304322	1004327	76.9999	63	150	213	3145	4817	7962	584	813	1397	West Africa
1283	Nigeria	Enugu, Anambra, Ebony	1996													West Africa
1284	Nigeria	Enugu, Anambra, Ebony	1997													West Africa
1285	Nigeria	Enugu, Anambra, Ebony	1998													West Africa
1286	Nigeria	Enugu, Anambra, Ebony	1999	1793600	1289197	71.8776										West Africa
1287	Nigeria	Enugu, Anambra, Ebony	2006	2413764	1896155	78.5559	2500	4124	6624			9419	120	845	965	West Africa
1288	Nigeria	Enugu, Anambra, Ebony	2009	2305877	1872530	81.2068	16162	19387	35549	17297	15251	32548	850	1504	2354	West Africa
1289	Nigeria	Enugu, Anambra, Ebony	2010	2328935	1897489	81.4745	2316	18152	20468	17761	16606	34367	869	1833	2702	West Africa
1290	Nigeria	Enugu, Anambra, Ebony	2011	2392351	1870910	78.2038	1315	17187	18502	16767	16363	33130	551	4863	5414	West Africa
1291	Nigeria	Enugu, Anambra, Ebony	2012	2427599	1929493	79.4815	754	9812	10566	15927	17957	33884	115	4378	4493	West Africa
1292	Nigeria	FCT	1996													West Africa
1293	Nigeria	FCT	1997													West Africa
1294	Nigeria	FCT	2006	318278	280592	88.1594	209	391	600			720	0	132	132	West Africa
1295	Nigeria	FCT	2007	340678	303685	89.1414	116	604	720			720	17	157	174	West Africa
1296	Nigeria	FCT	2009	377795	366218	96.9356	121	599	720	2128	344	2472	181	416	597	West Africa
1297	Nigeria	FCT	2010	492645	370532	75.2128	950	1550	2500	2000	500	2500	181	416	597	West Africa
1298	Nigeria	FCT	2011	507886	373814	73.602	500	2497	2997	2448	552	3000	36	1148	1184	West Africa
1299	Nigeria	FCT	2012	555416	443333	79.82	715	2500	3215	2598	617	3215	111	1204	1315	West Africa
1300	Nigeria	FCT	2013	769883	577086	74.9576	700	2800	3500	3078	837	3915	70	1315	1385	West Africa
1301	Nigeria	Gombe	1996													West Africa
1302	Nigeria	Gombe	1997													West Africa
1303	Nigeria	Gombe	1998													West Africa
1304	Nigeria	Gombe	1999	832972	180608	21.6824										West Africa
1305	Nigeria	Gombe	2004	1271090	891910	70.1689	0	0	0				0	46	46	West Africa
1306	Nigeria	Gombe	2005	1300215	951152	73.1534	600	100	700			3128	80	150	230	West Africa
1307	Nigeria	Gombe	2007	1490145	1137584	76.3405	3501	2091	5592			5700	163	236	399	West Africa
1308	Nigeria	Gombe	2008	1506750	1232896	81.8249	5051	6200	11251			11251	214	239	453	West Africa
1309	Nigeria	Gombe	2009	1709913	1406749	82.2702	312	10966	11278	9557	1721	11278	48	139	187	West Africa
1310	Nigeria	Gombe	2010	1903804	1558377	81.856	601	12208	12809	10608	2201	12809	265	104	369	West Africa
1311	Nigeria	Gombe	2011	1909032	1566848	82.0755	618	12245	12863	10642	2221	12863	121	329	450	West Africa
1312	Nigeria	Gombe	2012	1952554	1578174	80.8261	618	12245	12863	10674	2241	12915	87	203	290	West Africa
1313	Nigeria	Gombe	2013	2019671	1617118	80.0684	683	11547	12230	11268	2241	13509	114	336	450	West Africa
1314	Nigeria	Imo, Abia	1996													West Africa
1315	Nigeria	Imo, Abia	1997													West Africa
1316	Nigeria	Imo, Abia	1998													West Africa
1317	Nigeria	Imo, Abia	2006	1228128	764663	62.2625	731	281	1012			4293	19	226	245	West Africa
1318	Nigeria	Imo, Abia	2007	1152943	869212	75.3907	1782	1952	3734			6108	351	516	867	West Africa
1319	Nigeria	Imo, Abia	2008	1205889	899088	74.5581	1647	1958	3605			6015	293	546	839	West Africa
1320	Nigeria	Imo, Abia	2009	1230056	974056	79.1879	7660	4828	12488	4665	7823	12488	1539	410	1949	West Africa
1321	Nigeria	Imo, Abia	2010	1293408	993005	76.7743	2890	11216	14106	5454	8652	14106	543	1745	2288	West Africa
1322	Nigeria	Imo, Abia	2011	1318824	1030586	78.1443	2952	11948	14900	5839	9065	14904	395	1871	2266	West Africa
1323	Nigeria	Imo, Abia	2012	1367823	1057027	77.2781	2738	9563	12301	4893	7408	12301	313	1840	2153	West Africa
1324	Nigeria	Jigawa	1996													West Africa
1325	Nigeria	Jigawa	1997													West Africa
1326	Nigeria	Jigawa	1998													West Africa
1327	Nigeria	Jigawa	2006	214999	174785	81.2957										West Africa
1328	Nigeria	Jigawa	2008	279349	207536	74.2927	503	325	828			828	25	99	124	West Africa
1329	Nigeria	Jigawa	2009	305713	227324	74.3586	481	595	1076	784	290	1074	44	67	111	West Africa
1330	Nigeria	Jigawa	2010	337539	247939	73.4549	673	952	1625	1240	385	1625	215	101	316	West Africa
1331	Nigeria	Jigawa	2011	357517	263982	73.8376	443	1494	1937	1482	455	1937	42	431	473	West Africa
1332	Nigeria	Jigawa	2012	362310	268084	73.993	497	1649	2146	1611	513	2124	24	479	503	West Africa
1333	Nigeria	Jigawa	2013	367301	294973	80.3082	674	1476	2150	1559	591	2150	19	471	490	West Africa
1334	Nigeria	Kaduna	1996													West Africa
1335	Nigeria	Kaduna	1997													West Africa
1336	Nigeria	Kaduna	1998	1049286	333935	31.825										West Africa
1337	Nigeria	Kaduna	1999	1098280	744224	67.7627										West Africa
1338	Nigeria	Kaduna	2009	1727486	1344233	77.8144	1629	4187	5816	4529	747	5276	220	361	581	West Africa
1339	Nigeria	Kaduna	2010	2995506	2423050	80.8895	3611	4217	7828	5431	2397	7828	330	361	691	West Africa
1340	Nigeria	Kaduna	2011	2777849	2239155	80.6075	3311	4778	8089	5589	2502	8091	724	624	1348	West Africa
1341	Nigeria	Kaduna	2012	2369368	1926752	81.3192	1330	4570	5900	9605	2864	12469	185	501	686	West Africa
1342	Nigeria	Kaduna	2013	2508749	2021797	80.5898	1275	4443	5718	10442	3302	13744	342	452	794	West Africa
1343	Nigeria	Kano	1996													West Africa
1344	Nigeria	Kano	1997													West Africa
1345	Nigeria	Kano	1998													West Africa
1346	Nigeria	Kano	2007	631493	570817	90.3917	80	1267	1347			1323	0	464	464	West Africa
1347	Nigeria	Kano	2008	681140	603523	88.6048	70	1267	1337			1337	42	445	487	West Africa
1348	Nigeria	Kano	2009	684832	602662	88.0014	902	1255	2157	2104	54	2158	16	398	414	West Africa
1349	Nigeria	Kano	2010	727280	614715	84.5225	2873	2707	5580	5485	95	5580	16	398	414	West Africa
1350	Nigeria	Kano	2011	991209	706997	71.3267	0	5580	5580	5485	95	5580	41	529	570	West Africa
1351	Nigeria	Kano	2012	1607590	719120	44.7328	0	4320	4320	5485	95	5580	41	529	570	West Africa
1352	Nigeria	Kano	2013	1727486	864783	50.0602	0	6800	6800	6705	95	6800	465	563	1028	West Africa
1353	Nigeria	Kebbi	1996													West Africa
1354	Nigeria	Kebbi	1997													West Africa
1355	Nigeria	Kebbi	1998													West Africa
1356	Nigeria	Kebbi	1999	246581	171084	69.3825										West Africa
1357	Nigeria	Kebbi	2007	361699	327648	90.5858									0	West Africa
1358	Nigeria	Kebbi	2009	236033	195537	82.8431	0	0	0	1065	35	1100	116	180	296	West Africa
1359	Nigeria	Kebbi	2010	190953	136457	71.461	1481	1534	3015	1094	50	1144	153	70	223	West Africa
1360	Nigeria	Kebbi	2011	208279	167754	80.5429	270	1144	1414	1311	103	1414	75	237	312	West Africa
1361	Nigeria	Kebbi	2012	213485	177410	83.1019	283	1369	1652	1473	179	1652	172	197	369	West Africa
1362	Nigeria	Kebbi	2013	218823	182611	83.4515	285	1608	1893	1672	221	1893	115	323	438	West Africa
1363	Nigeria	Kogi	1996													West Africa
1364	Nigeria	Kogi	1997													West Africa
1365	Nigeria	Kogi	1998	263022	223558	84.9959										West Africa
1366	Nigeria	Kogi	1999	1099170	917845	83.5035										West Africa
1367	Nigeria	Kogi	2008	1559450	1238332	79.4083	1538	818	2356			5480	698	1056	1754	West Africa
1368	Nigeria	Kogi	2009	1607341	1309144	81.4478	628	3694	4322	3539	783	4322	39	2585	2624	West Africa
1369	Nigeria	Kogi	2010	1672641	1362570	81.4622	9622	4353	13975	10775	3200	13975	560	2658	3218	West Africa
1370	Nigeria	Kogi	2011	1789685	1465953	81.9112	1355	13975	15330	10704	4554	15258	378	3487	3865	West Africa
1371	Nigeria	Kogi	2012	1996382	1670744	83.6886	2207	15110	17317	9527	7853	17380	562	3855	4417	West Africa
1372	Nigeria	Kogi	2013	2192974	1796335	81.9132	1217	8567	9784	5168	4616	9784	467	4456	4923	West Africa
1373	Nigeria	Kwara	1996													West Africa
1374	Nigeria	Kwara	1997													West Africa
1375	Nigeria	Kwara	1998													West Africa
1376	Nigeria	Kwara	1999	807236	339995	42.1184										West Africa
1377	Nigeria	Kwara	2009	1060572	872006	82.2203	252	1400	1652	1159	486	1652	177	396	573	West Africa
1378	Nigeria	Kwara	2010	1364200	1090200	79.915	1318	3078	4396	1034	345	1379	503	923	1426	West Africa
1379	Nigeria	Kwara	2011	1512636	1237313	81.7985	4633	2232	6865	3524	3651	7175	577	1102	1679	West Africa
1380	Nigeria	Kwara	2012	1650757	758951	45.9759	3636	4451	8087	4501	3586	8087	911	1501	2412	West Africa
1381	Nigeria	Kwara	2013	1821413	1437741	78.9355	1286	1665	2951	4809	4363	9172	638	531	1169	West Africa
1382	Nigeria	Niger	1996													West Africa
1383	Nigeria	Niger	1997													West Africa
1384	Nigeria	Niger	1998													West Africa
1385	Nigeria	Niger	1999	950500	298000	31.3519										West Africa
1386	Nigeria	Niger	2006	1821090	1427870	78.4074	1087	4269	5356			5356	205	497	702	West Africa
1387	Nigeria	Niger	2007	1935539	1404560	72.5669	1431	3986	5417			4816	290	328	618	West Africa
1388	Nigeria	Niger	2008	2014130	1471462	73.057	640	1609	2249			7509	98	229	327	West Africa
1389	Nigeria	Niger	2009	2253858	1842381	81.7434	1655	1531	3186	5423	5856	9164	218	275	493	West Africa
1390	Nigeria	Niger	2010	2391412	1840983	76.9831	12411	4426	16837	14325	2498	16823	1321	1152	2473	West Africa
1391	Nigeria	Niger	2011	2659049	2046435	76.9612	2060	4710	6770	6954	1311	8265	112	872	984	West Africa
1392	Nigeria	Niger	2012	2809744	2215331	78.8446	3972	4461	8433	8235	946	9181	388	3138	3526	West Africa
1393	Nigeria	Niger	2013	2916315	2319714	79.5426	805	1914	2719	8380	640	9020	280	777	1057	West Africa
1394	Nigeria	Ogun	1996													West Africa
1395	Nigeria	Ogun	1997													West Africa
1396	Nigeria	Ogun	1998													West Africa
1397	Nigeria	Ogun	2009	327805	254029	77.4939	478	1902	2380	1404	966	2370	321	288	609	West Africa
1398	Nigeria	Ogun	2010	336082	287634	85.5845	973	929	1902	1448	994	2442	295	260	555	West Africa
1399	Nigeria	Ogun	2011	344493	284323	82.5338	111	929	1040	1468	994	2462	241	289	530	West Africa
1400	Nigeria	Ogun	2012	353105	293992	83.2591	2410	1040	3450	1591	1859	3450	16	24	40	West Africa
1401	Nigeria	Ogun	2013	884945	406716	45.9595	0	3450	3450	1591	1859	3450	319	3716	4035	West Africa
1402	Nigeria	Ondo	1996													West Africa
1403	Nigeria	Ondo	1997													West Africa
1404	Nigeria	Ondo	1998													West Africa
1405	Nigeria	Ondo	1999	1462347	524314	35.8543						180		580	580	West Africa
1406	Nigeria	Ondo	2000	1502926	261379	17.3913			640			640	120	530	650	West Africa
1407	Nigeria	Ondo	2001	1544631	906726	58.7018			7977			7700	389	510	899	West Africa
1408	Nigeria	Ondo	2002	1587493	989658	62.3409			7761			7761	337	542	879	West Africa
1409	Nigeria	Ondo	2003	1094280	928917	84.8884	784	4828	5612			5612	255	573	828	West Africa
1410	Nigeria	Ondo	2004	1614549	990167	61.3278	710	5263	5973			5973	268	518	786	West Africa
1411	Nigeria	Ondo	2005	1212406	996123	82.1608	850	4047	4897			4134	371	516	887	West Africa
1412	Nigeria	Ondo	2007	1261043	1019513	80.8468	3638	7334	10972			10975	319	998	1317	West Africa
1413	Nigeria	Ondo	2008	1277095	693860	54.3311	5073	0	5073			16298	584	179	763	West Africa
1414	Nigeria	Ondo	2009	1297498	1065051	82.085	1000	5070	6070	8025	9273	16298	284	215	499	West Africa
1415	Nigeria	Ondo	2010	1338036	1082990	80.9388	1050	5075	6125	7921	9214	17135	288	227	515	West Africa
1416	Nigeria	Ondo	2011	1370293	1113085	81.2297	876	5872	6748	8234	9480	17714	128	534	662	West Africa
1417	Nigeria	Ondo	2012	1404545	856036	60.9476	829	5721	6550	8173	9336	17509	175	363	538	West Africa
1418	Nigeria	Ondo	2013	1442189	1163948	80.707	1098	1559	2657	8173	9336	17509	175	286	461	West Africa
1419	Nigeria	Osun	1996													West Africa
1420	Nigeria	Osun	1997													West Africa
1421	Nigeria	Osun	1999	702882	439579	62.5395										West Africa
1422	Nigeria	Osun	2007	700827	498037	71.0642	1020	765	1785			3941	221	182	403	West Africa
1423	Nigeria	Osun	2009	1536014	1188785	77.3942	3555	6958	10513	5973	4550	10523	0	894	894	West Africa
1424	Nigeria	Osun	2010	1577213	1250535	79.2876	1993	8703	10696	6373	6143	12516	276	894	1170	West Africa
1425	Nigeria	Osun	2011	1616644	1303045	80.6019	754	10453	11207	8793	7395	16188	147	1374	1521	West Africa
1426	Nigeria	Osun	2012	1657061	1317945	79.5351	1896	11207	13103	9552	8532	18084	128	528	656	West Africa
1427	Nigeria	Osun	2013	2000444	1549720	77.4688	1120	13011	14131	10075	9137	19212	140	660	800	West Africa
1428	Nigeria	Oyo														West Africa
1429	Nigeria	Oyo														West Africa
1430	Nigeria	Oyo	1999	1628866	514582	31.5914										West Africa
1431	Nigeria	Oyo	2004	1244463	840477	67.5373	459	709	1168			2703	53	416	469	West Africa
1432	Nigeria	Oyo	2005	1275575	725691	56.8913	460	908	1368			3016	184	242	426	West Africa
1433	Nigeria	Oyo	2006	900236	739602	82.1565	1900	170	2070			3053	570	14	584	West Africa
1434	Nigeria	Oyo	2007	904280	756087	83.612	3546	405	3951			3018	431	213	644	West Africa
1435	Nigeria	Oyo	2008	1088265	838997	77.0949	879	1972	2851			5230	480	641	1121	West Africa
1436	Nigeria	Oyo	2009	1036329	785171	75.7646	2210	2462	4672	3082	3001	7440	422	564	986	West Africa
1437	Nigeria	Oyo	2010	1075733	878842	81.697	3119	3005	6124	3542	2582	6124	600	266	866	West Africa
1438	Nigeria	Oyo	2011	1102528	896152	81.2816	2412	4145	6557	4415	2138	6553	120	791	911	West Africa
1439	Nigeria	Oyo	2012	1121744	922402	82.2293	366	2372	2738	4631	2268	6899	77	461	538	West Africa
1440	Nigeria	Oyo	2013	1142832	941758	82.4056	0	0	0	4631	2268	6899	5	377	382	West Africa
1441	Nigeria	Plateau Nassarawa	1996													West Africa
1442	Nigeria	Plateau Nassarawa	1997													West Africa
1443	Nigeria	Plateau Nassarawa	1998	679111	657211	96.7752										West Africa
1444	Nigeria	Plateau Nassarawa	2007	1511475	1227149	81.1888	2172	2626	4798			5843	2230	312	2542	West Africa
1445	Nigeria	Plateau Nassarawa	2009	1454051	1219421	83.8637	1208	4109	5317	5619	2288	7907	472	2135	2607	West Africa
1446	Nigeria	Plateau Nassarawa	2010	1517762	1205869	79.4505	919	3865	4784	4850	645	5495	413	1481	1894	West Africa
1447	Nigeria	Plateau Nassarawa	2011	1533047	1244833	81.1999	8060	6438	14498	12579	2009	14588	280	1696	1976	West Africa
1448	Nigeria	Plateau Nassarawa	2012	1536267	1268638	82.5793	481	14407	14888	12734	2159	14893	108	1002	1110	West Africa
1449	Nigeria	Plateau Nassarawa	2013	2262311	1656870	73.2379	807	5620	6427	5617	822	6439	116	984	1100	West Africa
1450	Nigeria	Taraba	1995													West Africa
1451	Nigeria	Taraba	1996													West Africa
1452	Nigeria	Taraba	1997													West Africa
1453	Nigeria	Taraba	2004	1129489	910174	80.5828	170	1632	1802			1802	9	151	160	West Africa
1454	Nigeria	Taraba	2005	1154790	940740	81.4642	49	1364	1413			1413	6	125	131	West Africa
1455	Nigeria	Taraba	2006	1248894	1069797	85.6596	1600	1485	3085			3085	0	160	160	West Africa
1456	Nigeria	Taraba	2007	1364119	1094185	80.2118	4125	2706	6831			6831	325	239	564	West Africa
1457	Nigeria	Taraba	2008	1476692	1082138	73.2812	1008	5742	6750			6750	238	443	681	West Africa
1458	Nigeria	Taraba	2009	1808393	1453055	80.3506	2576	5618	8194	6924	1270	8194	241	600	841	West Africa
1459	Nigeria	Taraba	2010	2057593	1698032	82.5252	1549	6069	7618	6870	761	7631	122	661	783	West Africa
1460	Nigeria	Taraba	2011	1667928	1362484	81.6872	2452	5438	7890	6548	1343	7891	138	747	885	West Africa
1461	Nigeria	Taraba	2012	1832167	1532313	83.6339	2014	5936	7950	6765	1185	7950	21	294	315	West Africa
1462	Nigeria	Taraba	2013	1851584	1806288	97.5537	4291	5172	9463	8038	1425	9463	34	273	307	West Africa
1463	Nigeria	Yobe	1996													West Africa
1464	Nigeria	Yobe	1997													West Africa
1465	Nigeria	Yobe	1998													West Africa
1466	Nigeria	Yobe	1999	515954	261419	50.6671	449	0	449			470	5		271	West Africa
1467	Nigeria	Yobe	2000	529184	286030	54.0511			568			510	8	272	280	West Africa
1468	Nigeria	Yobe	2001	542753	311535	57.399			568			414	70	201	271	West Africa
1469	Nigeria	Yobe	2002	556670	344199	61.8318			347			347	17	228	245	West Africa
1470	Nigeria	Yobe	2003	570944	355524	62.2695	0	370	370			372	57	161	218	West Africa
1471	Nigeria	Yobe	2004	582596	347462	59.6403	0	370	370			372	0	124	124	West Africa
1472	Nigeria	Yobe	2005	594486	489320	82.3098	0	343	343			372	0	121	121	West Africa
1473	Nigeria	Yobe	2006	606376	465110	76.7032	13	357	370			372	0	120	120	West Africa
1474	Nigeria	Yobe	2007	621135	463879	74.6825	0	357	357			372	0	176	176	West Africa
1475	Nigeria	Yobe	2009	653001	474317	72.6365	2001	425	2426	2418	8	2426	144	143	287	West Africa
1476	Nigeria	Yobe	2010	669326	522104	78.0044	291	2135	2426	2418	8	2426	144	143	287	West Africa
1477	Nigeria	Yobe	2011	616884	507212	82.2216	269	2157	2426	2418	8	2426	145	294	439	West Africa
1478	Nigeria	Yobe	2012	873742	802775	91.8778	269	2157	2426	2418	8	2426	145	294	439	West Africa
1479	Nigeria	Yobe	2013	733669	695761	94.8331	319	2107	2426	2418	8	2426	83	337	420	West Africa
1480	Nigeria	Zamfara	1996													West Africa
1481	Nigeria	Zamfara	1997													West Africa
1482	Nigeria	Zamfara	1998													West Africa
1483	Nigeria	Zamfara	1999	148581	114686	77.1875										West Africa
1484	Nigeria	Zamfara	2004	191678	153363	80.0107		358	358			358				West Africa
1485	Nigeria	Zamfara	2005	201210	163780	81.3975	0	0	0				0	0	0	West Africa
1486	Nigeria	Zamfara	2006	204092	165402	81.0429	43	46	89			105	0	4	4	West Africa
1487	Nigeria	Zamfara	2007	221427	184306	83.2356	6	71	77			160	0		0	West Africa
1488	Nigeria	Zamfara	2008	220484	180842	82.0205	84	190	274			287	0	0	0	West Africa
1489	Nigeria	Zamfara	2009	241866	192262	79.4911	20	188	208	358	3	361	0	0	0	West Africa
1490	Nigeria	Zamfara	2010	247913	187003	75.4309	37	80	117	358	3	361	195	32	227	West Africa
1491	Nigeria	Zamfara	2011	286292	229334	80.1049	40	191	231	230	1	231	14	51	65	West Africa
1492	Nigeria	Zamfara	2012	284580	225659	79.2955	82	214	296	442	5	447	8	93	101	West Africa
1493	Nigeria	Zamfara	2013	276605	392472	141.889	51	149	200	442	30	472	25	279	304	West Africa
1494	Côte d'Ivoire	Côte d'Ivoire	2008	551909	404397	73.2724	2559	0	2559			2559	118	34	152	West Africa
1495	Côte d'Ivoire	Côte d'Ivoire	2009	1304558	224292	17.1929	3548	3490	7038			7038	106	225	331	West Africa
1496	Côte d'Ivoire	Côte d'Ivoire	2010	1763541	1339774	75.9707	1300	3363	4663	7431	431	7862	55	197	252	West Africa
1497	Côte d'Ivoire	Côte d'Ivoire	2011	1835787	1333662	72.648	245	6785	7030	6567	463	7030	34	441	475	West Africa
1498	Côte d'Ivoire	Côte d'Ivoire	2012	1537096	1219178	79.317	819	4346	5165	4802	363	5165	66	327	393	West Africa
1499	Côte d'Ivoire	Côte d'Ivoire	2013	12677641	1001818	7.90224	124	4508	4632	4187	347	4534	37	309	346	West Africa
1500	Senegal	Senegal	2013	375571	120438	32.068										West Africa
1501	Sierra Leone	Sierra Leone	2008	2350600	1770757	75.3321										West Africa
1502	Sierra Leone	Sierra Leone	2009	2775468	2077545	74.8539			0				0	858	858	West Africa
1503	Sierra Leone	Sierra Leone	2010	2958034	2248106	76	8100	8802	16902	14500	2402	16902	481	352	833	West Africa
1504	Sierra Leone	Sierra Leone	2011	3047253	2446658	80.2906	6762	10140	16902	13433	3469	16902	518	342	860	West Africa
1505	Sierra Leone	Sierra Leone	2012	3293838	2642036	80.2115	6762	23664	30426	11275	5627	16902	518	342	860	West Africa
1506	Sierra Leone	Sierra Leone	2013	4236073	3419081	80.7135	8735	21007	29742	23422	6320	29742	1052.1	273.9	1326	West Africa
1507	South Sudan	Central Equatoria	2013	1279367	706622	55.2322	183	697	880	530	280	810	0	93	93	East Africa
1508	South Sudan	East Bahr El Gazal	2009	761917	540149	70.8934	644	1376	2020			2020	36	63	99	East Africa
1509	South Sudan	East Bahr El Gazal	2010	550325	323680	58.8162	1761	806	2567	3065	271	3336	51	63	114	East Africa
1510	South Sudan	East Bahr El Gazal	2011	550325	286309	52.0254	1533	855	2388	2101	287	2388	78	30	108	East Africa
1511	South Sudan	East Bahr El Gazal	2012	550325	296973	53.9632	2726	1267	3993	1940	283	2223	0	0	0	East Africa
1512	South Sudan	East Equatoria	2009	963727	651121	67.5628	549	807	1356			1356	216	38	254	East Africa
1513	South Sudan	East Equatoria	2010	978183	731793	74.8115	298	675	973	852	121	973	83	31	114	East Africa
1514	South Sudan	East Equatoria	2011	978183	570527	58.3252	159	430	589	788	360	1148	22	58	80	East Africa
1515	South Sudan	East Equatoria	2012	978183	587346	60.0446	1284	589	1873	846	382	1228	0	0	0	East Africa
1516	South Sudan	Eastern Equatoria	2013	533703	278431	52.1697	376	290	666	632	194	826	60	136	196	East Africa
1517	South Sudan	Jonglei	2013	406773	0	0	0	0	0	0	0	0	0	0	0	East Africa
1518	South Sudan	Lakes	2013	765053	294348	38.4742	2529	949	3478	2792	296	3088	55	45	100	East Africa
1519	South Sudan	Northern Bahr El Ghazal	2013	835718	453508	54.2657	219	1435	1654	730	529	1259	41	8	49	East Africa
1520	South Sudan	Southern Sector	1999	810311	170235	21.0086										East Africa
1521	South Sudan	Upper Nile	2009	487939	273691	56.0912	1065	355	1420			1420	131	108	239	East Africa
1522	South Sudan	Upper Nile	2010	512573	337241	65.7938	1760	778	2538	2728	59	2787	74	114	188	East Africa
1523	South Sudan	Upper Nile	2011	512573	230752	45.0184	1703	987	2690	2136	83	2219	77	101	178	East Africa
1524	South Sudan	Upper Nile	2012	512573	173577	33.8639	825	801	1626	1580	77	1657	0	0	0	East Africa
1525	South Sudan	Upper Nile	2013	217790	0	0	0	0	0	0	0	0	0	0	0	East Africa
1526	South Sudan	Warrap	2013	1066584	0	0	0	0	0	0	0	0	0	0	0	East Africa
1527	South Sudan	West Bahr El Ghazal	2009	2702724	1045769	38.6931	1362	1747	3109			3735	192	132	324	East Africa
1528	South Sudan	West Bahr El Ghazal	2010	2966286	1075851	36.2693	2145	2554	4699	4244	1000	5244	157	180	337	East Africa
1529	South Sudan	West Bahr El Ghazal	2011	2966286	1906726	64.2799	5150	3420	8570	8028	866	8894	261	273	534	East Africa
1530	South Sudan	West Bahr El Ghazal	2012	2966286	989403	33.3549	1116	4358	5474	6451	766	7217	0	0	0	East Africa
1531	South Sudan	West Bahr el Ghazal	2013	386538	160157	41.4337	190	464	654	468	259	727	15	18	33	East Africa
1532	South Sudan	West Equatoria	2009	689419	500699	72.6262	784	579	1363			1363	118	60	178	East Africa
1533	South Sudan	West Equatoria	2010	699760	512941	73.3024	995	432	1427	2144	152	2296	162	67	229	East Africa
1534	South Sudan	West Equatoria	2011	699670	473026	67.607	1319	911	2230	1872	360	2232	0	83	83	East Africa
1535	South Sudan	West Equatoria	2012	699670	426394	60.9422	1325	859	2184	1834	350	2184	0	0	0	East Africa
1536	South Sudan	West Equatoria	2013	717625	378913	52.801	567	1712	2279	942	134	1076	0	100	100	East Africa
1537	Sudan	Northern Sector	1996													East Africa
1538	Sudan	Northern Sector	1997													East Africa
1539	Sudan	Northern Sector	1998	495975	160985	32.4583										East Africa
1540	Sudan	Northern Sector	2009	444655	350083	78.7314	1548	1363	2911	1729	1182	2911			0	East Africa
1541	Sudan	Northern Sector	2010	391810	329702	84.1484	1375	1826	3201	1702	1499	3201			0	East Africa
1542	Sudan	Northern Sector	2011	403516	329702	81.7073	1349	1921	3270	1705	1472	3177	1349	2925	4274	East Africa
1543	Sudan	Northern Sector	2012	169368	146468	86.4791	294	971	1265	787	478	1265	310	1561	1871	East Africa
1544	Sudan	Northern Sector	2013	177015	153124	86.5034	1455	1265	2720	1324	794	2118	1465	1871	3336	East Africa
1545	Tanzania	Kilosa	2009	482954	389243	80.5963	0	2138	2138			2138	4	114	118	East Africa
1546	Tanzania	Kilosa	2010	504519	397188	78.7261	0	2138	2138	1069	1069	2138	18	74	92	East Africa
1547	Tanzania	Kilosa	2012	504519	361101	71.5733	0	2138	2138	1077	1061	2138	0	0	0	East Africa
1548	Tanzania	Kilosa	2013	517789	373497	72.1331	0	2138	2138	1077	1061	2138	0	0	0	East Africa
1549	Tanzania	Mahenge	2006	441073	318581	72.2286							10	30	40	East Africa
1550	Tanzania	Mahenge	2009	466122	211543	45.3836	81	1156	1237			1237	108	112	220	East Africa
1551	Tanzania	Mahenge	2010	498248	393289	78.9344	370	1682	2052	1113	939	2052	2	200	202	East Africa
1552	Tanzania	Mahenge	2011	504400	406127	80.5169	185	1641	1826	967	859	1826	30	348	378	East Africa
1553	Tanzania	Mahenge	2012	515752	433232	84.0001	104	1472	1576	971	860	1831	53	363	416	East Africa
1554	Tanzania	Mahenge	2013	549661	437498	79.5941	21	1527	1548	975	868	1843	27	275	302	East Africa
1555	Tanzania	Morogoro	2009	346777	278963	80.4445	445	1834	2279			2279	46	200	246	East Africa
1556	Tanzania	Morogoro	2010	356469	286032	80.2404	1029	1405	2434	1220	1214	2434	45	197	242	East Africa
1557	Tanzania	Morogoro	2011	361040	288833	80.0003	615	1886	2501	1256	1245	2501	117	135	252	East Africa
1558	Tanzania	Morogoro	2012	372727	296435	79.5314	690	1843	2533	1234	1299	2533	33	228	261	East Africa
1559	Tanzania	Ruvuma	2009	376187	302507	80.414	234	1429	1663			2426	66	124	190	East Africa
1560	Tanzania	Ruvuma	2010	469390	384123	81.8345	264	1892	2156	1063	1053	2116	55	146	201	East Africa
1561	Tanzania	Ruvuma	2011	398574	317143	79.5694	453	2348	2801	1314	1326	2640	150	331	481	East Africa
1562	Tanzania	Ruvuma	2012	416030	329109	79.107	1172	2168	3340	1316	1320	2636	72	449	521	East Africa
1563	Tanzania	Ruvuma	2013	454566	366790	80.6902	633	2008	2641	1299	1342	2641	78	374	452	East Africa
1564	Tanzania	Tanga	2009	302488	244712	80.8997	0	2628	2628			2628	4	108	112	East Africa
1565	Tanzania	Tanga	2010	305583	246121	80.5415	58	2582	2640	1320	1320	2640	19	130	149	East Africa
1566	Tanzania	Tanga	2011	312693	253375	81.03	1	2639	2640	1320	1320	2640	28	135	163	East Africa
1567	Tanzania	Tanga	2012	312788	255917	81.818	65	2575	2640	1320	1320	2640	44	143	187	East Africa
1568	Tanzania	Tanga	2013	319747	263348	82.3614	68	2584	2652	1326	1326	2652	26	185	211	East Africa
1569	Tanzania	Tukuyu	2009	107155	87235	81.4101	160	631	791			791	19	72	91	East Africa
1570	Tanzania	Tukuyu	2010	110742	89785	81.0758	161	631	792	315	477	792	18	73	91	East Africa
1571	Tanzania	Tukuyu	2011	114432	88676	77.4923	7	784	791	376	415	791	2	145	147	East Africa
1572	Tanzania	Tukuyu	2012	117498	89133	75.8592	0	780	780	371	409	780	147	200	347	East Africa
1573	Tanzania	Tukuyu	2013	118559	92764	78.2429	23	780	803	393	410	803	3	317	320	East Africa
1574	Tanzania	Tunduru	2009	125449	102554	81.7496	10	1070	1080			1080	23	105	128	East Africa
1575	Tanzania	Tunduru	2010	128400	105004	81.7788	20	1060	1080	541	539	1080	8	52	60	East Africa
1576	Tanzania	Tunduru	2011	124085	102148	82.321	24	1056	1080	541	539	1080	20	78	98	East Africa
1577	Tanzania	Tunduru	2012	125551	107254	85.4266	24	1056	1080	535	545	1080	18	78	96	East Africa
1578	Tanzania	Tunduru	2013	105306	103640	98.4179	24	1056	1080	535	545	1080	18	78	96	East Africa
1579	Togo	Togo	1996													West Africa
1580	Togo	Togo	1997													West Africa
1581	Togo	Togo	1998													West Africa
1582	Togo	Togo	2011	2999505	2477365	82.5925	0	0	0				0	0	0	West Africa
1583	Togo	Togo	2012	3108940	2599544	83.6151	0	6944	6944	6802	142	6944	0	653	653	West Africa
1584	Togo	Togo	2013	3094350	2577236	83.2884	0	8829	8829	8736	93	8829	42	700	742	West Africa
1585	Uganda	Phase I	2009	364222	292625	80.3425	2620	4494	7114			8186	43	121	164	East Africa
1586	Uganda	Phase I	2010	380774	305163	80.1428	2147	6636	8783	4525	2589	7114	121	92	213	East Africa
1587	Uganda	Phase I	2011	385731	307159	79.6304	2507	2795	5302	3464	1838	5302	57	910	967	East Africa
1588	Uganda	Phase I	2012	396707	309292	77.9648	392	4637	5029	2953	2076	5029	102	928	1030	East Africa
1589	Uganda	Phase I	2013	395946	299346	75.6027	148	4635	4783	2717	2071	4788	103	929	1032	East Africa
1590	Uganda	Phase II	2009	698070	570083	81.6656	6503	24981	31484			38758	70	196	266	East Africa
1591	Uganda	Phase II	2010	721804	578149	80.0978	7036	19258	26294	11960	11903	23863	386	165	551	East Africa
1592	Uganda	Phase II	2011	750508	593857	79.1273	4967	18019	22986	10736	12154	22890	739	3646	4385	East Africa
1593	Uganda	Phase II	2012	205371	165459	80.5659	475	8527	9002	947	1113	2060	172	515	687	East Africa
1594	Uganda	Phase II	2013	210109	166704	79.3417	691	1196	1887	811	1076	1887	164	378	542	East Africa
1595	Uganda	Phase III	2009	1219150	854566	70.0952	5016	14127	19143			24215	37	117	154	East Africa
1596	Uganda	Phase III	2010	1240089	514211	41.4657	1985	6292	8277	4558	3719	8277	316	267	583	East Africa
1597	Uganda	Phase III	2011	1384313	993310	71.7547	5768	10170	15938	9498	5770	15268	741	1614	2355	East Africa
1598	Uganda	Phase III	2012	1304982	927023	71.0372	4509	29581	34090	8293	6870	15163	909	1570	2479	East Africa
1599	Uganda	Phase III	2013	1348622	1008191	74.7571	2902	11268	14170	6889	7281	14170	1014	1546	2560	East Africa
1600	Uganda	Phase IV	2009	767533	611078	79.6159	9229	16136	25365			27386	109	201	310	East Africa
1601	Uganda	Phase IV	2010	792863	633556	79.9074	11729	8725	20454	13789	8787	22576	118	253	371	East Africa
1602	Uganda	Phase IV	2011	783579	612499	78.1668	2321	12431	14752	9556	5196	14752	565	2273	2838	East Africa
1603	Uganda	Phase IV	2012	829111	640601	77.2636	3440	25715	29155	7154	3684	10838	394	1939	2333	East Africa
1604	Uganda	Phase IV	2013	1027083	748523	72.8785	1601	4016	5617	4844	2650	7494	283	1052	1335	East Africa
1605	Uganda	Phase V	2011	504549	242539	48.0705	5638	0	5638	4241	1397	5638	3565	0	3565	East Africa
1606	Uganda	Phase V	2012	545803	317539	58.1783	6377	18783	25160	5247	1130	6377	2884	0	2884	East Africa
1607	Uganda	Phase V	2013	428003	281861	65.8549	5290	122	5412	4337	1075	5412	2133	238	2371	East Africa
1608	Angola	Moxico	2013	0	0											Central Africa
1609	Congo	Congo Extension	2013	5824												Central Africa
